# Supplementary material for: 3-Chloro-4-(4-chloro­phen­oxy)-N-[(Z)-(5-nitro­thio­phen-2-yl)methyl­idene]aniline
Source: Acta Crystallogr Sect E Struct Rep Online. 2012 Jan 14;68(Pt 2):o415. doi: 10.1107/S1600536812001316 (PMC3275174; doi:10.1107/S1600536812001316)
Supplement: Supplementary file 2 [file e-68-0o415-Isup2.hkl]

#
# h,k,l, Fc-squared, Fo-squared, sigma(Fo-squared) and status flag
#
data_I
_shelx_title ' D:\DATA\EKR123'
_shelx_refln_list_code          4
_shelx_F_calc_maximum      154.04
_exptl_crystal_F_000       800.00
_reflns_d_resolution_high  0.8107
 
loop_
 _symmetry_equiv_pos_as_xyz
 'x, y, z'
 '-x, y+1/2, -z+1/2'
 '-x, -y, -z'
 'x, -y-1/2, z-1/2'
 
_cell_length_a    16.3698
_cell_length_b     6.7787
_cell_length_c    15.9609
_cell_angle_alpha  90.000
_cell_angle_beta  105.284
_cell_angle_gamma  90.000
 
_shelx_F_squared_multiplier     1.000
 
loop_
 _refln_index_h
 _refln_index_k
 _refln_index_l
 _refln_F_squared_calc
 _refln_F_squared_meas
 _refln_F_squared_sigma
 _refln_observed_status
   2   0   0       20.33       22.19     16.24 o
   3   0   0     2037.70     1954.25     70.69 o
   4   0   0     3521.60     3805.88     33.41 o
   5   0   0    16623.49    16496.61    216.73 o
   6   0   0      811.81      675.77     13.17 o
   7   0   0     1638.78     1762.80     15.53 o
   8   0   0        9.23       19.09      8.94 o
   9   0   0     4242.84     4115.33     42.73 o
  10   0   0       53.42       53.85      9.79 o
  11   0   0      556.13      572.16     10.91 o
  12   0   0      369.54      378.61     12.78 o
  13   0   0       75.50       47.14      9.12 o
  14   0   0       18.92       30.74      9.19 o
  15   0   0      431.33      411.22     15.31 o
  16   0   0      162.41      168.41      9.69 o
  17   0   0      143.14      155.74     10.43 o
  18   0   0       35.37       48.23     13.58 o
  19   0   0       15.57       24.50     10.61 o
   1   1   0     2828.82     3167.69     44.27 o
   2   1   0     1290.13     1432.25     24.75 o
   3   1   0    14587.11    15621.93    311.95 o
   4   1   0       25.08       40.19      9.35 o
   5   1   0     1454.79     1592.29     48.96 o
   6   1   0     1093.78      963.48     17.18 o
   7   1   0       94.35       99.70      7.60 o
   8   1   0      882.99      910.17     11.11 o
   9   1   0     1716.99     1755.63     18.41 o
  10   1   0     2396.38     2502.24     34.63 o
  11   1   0      214.02      266.76      7.33 o
  12   1   0      311.64      278.19     11.14 o
  13   1   0       88.10       85.06      6.78 o
  14   1   0       63.45       66.26      6.41 o
  15   1   0      395.99      428.75     13.72 o
  16   1   0        3.78       13.43      6.29 o
  17   1   0       19.57       25.57      6.49 o
  18   1   0      367.37      374.60      8.26 o
  19   1   0      172.90      159.93     10.81 o
   1   2   0    15768.65    16812.23     48.95 o
   2   2   0      467.39      532.03     10.90 o
   3   2   0      759.14      860.10     12.11 o
   4   2   0      310.02      366.39      9.27 o
   5   2   0     4430.43     4518.17     65.56 o
   6   2   0      709.99      689.45     24.67 o
   7   2   0     1228.44     1352.47     36.32 o
   8   2   0      242.49      251.30      8.42 o
   9   2   0      903.86      886.59     20.10 o
  10   2   0      388.87      369.94      8.11 o
  11   2   0       13.23       11.05      6.25 o
  12   2   0       42.22       49.05      6.83 o
  13   2   0        2.19       10.04      6.96 o
  14   2   0        1.17       -2.94      6.88 o
  15   2   0      315.94      320.48      7.78 o
  16   2   0       65.44       85.46      6.90 o
  17   2   0       48.66       67.19      6.88 o
  18   2   0       26.35       29.97      6.81 o
   1   3   0      627.68      670.54     10.15 o
   2   3   0     1564.72     1663.54     23.91 o
   3   3   0     1673.92     1783.99     13.71 o
   4   3   0       73.25      101.26      7.35 o
   5   3   0      658.67      712.67      9.57 o
   6   3   0        0.60        7.18      7.31 o
   7   3   0        7.32       17.72      6.68 o
   8   3   0      288.28      282.46      7.68 o
   9   3   0      676.68      709.66     16.29 o
  10   3   0      390.21      422.73     11.61 o
  11   3   0      165.58      171.35      7.43 o
  12   3   0       67.76       69.50      6.42 o
  13   3   0       25.81       26.61      6.85 o
  14   3   0       45.78       60.82      6.83 o
  15   3   0       27.99       22.98      7.17 o
  16   3   0      103.03      107.31      7.24 o
  17   3   0       11.01       12.27      7.12 o
  18   3   0      120.54      130.82     14.76 o
   0   4   0    13946.06    13088.62     54.85 o
   1   4   0     4713.76     5139.42     48.24 o
   2   4   0       64.16       83.36      8.03 o
   3   4   0        0.28       14.97      8.60 o
   4   4   0       17.62       21.01      8.10 o
   5   4   0       36.59       18.50      7.23 o
   6   4   0     1032.14     1146.48     20.06 o
   7   4   0      234.15      263.39      7.99 o
   8   4   0      388.39      413.92      7.72 o
   9   4   0      180.91      158.61      7.51 o
  10   4   0       10.27        9.93      6.69 o
  11   4   0        4.59        5.15      6.92 o
  12   4   0        1.10       -1.50      6.89 o
  13   4   0       43.08       39.00      7.55 o
  14   4   0       24.50       34.18      6.94 o
  15   4   0       86.30       80.89      7.12 o
  16   4   0        1.82        9.65      7.23 o
  17   4   0        0.43        5.47      7.52 o
   1   5   0       30.09       27.78      7.72 o
   2   5   0      323.62      369.31      9.99 o
   3   5   0        8.16        2.29      7.42 o
   4   5   0       62.47       81.09      8.76 o
   5   5   0        8.05       24.94      8.62 o
   6   5   0      269.57      337.47      9.88 o
   7   5   0        0.01       -2.23      7.37 o
   8   5   0       14.51       14.34      6.72 o
   9   5   0      204.99      190.03      7.80 o
  10   5   0       58.15       54.36      6.79 o
  11   5   0      111.07      140.57      7.13 o
  12   5   0       49.79       50.69      7.68 o
  13   5   0       10.78       14.31      7.75 o
  14   5   0        2.41       -0.66      6.97 o
  15   5   0       31.50       34.38      8.26 o
   0   6   0     1073.70      816.50     16.19 o
   1   6   0      833.66      915.22     11.61 o
   2   6   0       25.57       36.61      8.19 o
   3   6   0       33.57       50.42      9.06 o
   4   6   0        0.63        4.10      8.49 o
   5   6   0        0.06        9.81      7.59 o
   6   6   0      313.29      350.97     10.28 o
   7   6   0       27.77       23.61      8.99 o
   8   6   0      178.95      205.82      9.08 o
   9   6   0        0.76        1.49      8.95 o
  10   6   0       13.96        9.79      7.68 o
  11   6   0        1.28        5.24      7.69 o
  12   6   0        0.69        6.74      7.88 o
  13   6   0       32.14       29.95      7.91 o
   1   7   0       27.72       30.58      8.64 o
   2   7   0       52.91       59.35      9.05 o
   3   7   0        0.91        3.71      8.10 o
   4   7   0        0.18        9.10      9.79 o
   5   7   0       26.65       24.58      9.35 o
   6   7   0        2.89        9.60      9.65 o
   7   7   0        5.28       14.27      8.55 o
   8   7   0        1.67       -1.54      9.50 o
   9   7   0       16.57       13.97      9.87 o
  10   7   0       24.78       20.51     10.04 o
   1   8   0       65.33       57.74     10.16 o
   2   8   0        1.54       12.65      9.90 o
   3   8   0        0.00        3.92      9.81 o
   4   8   0        0.01        2.83      9.53 o
   5   8   0        0.73        8.58      9.33 o
 -19   1   1        4.34        9.23      7.11 o
 -18   1   1       25.31       21.45      6.79 o
 -17   1   1        4.03        7.40      7.03 o
 -16   1   1        0.23        9.34      6.39 o
 -15   1   1       10.91        9.89      6.48 o
 -14   1   1       20.85       12.35      6.62 o
 -13   1   1        0.02        9.83      7.39 o
 -12   1   1       12.61       24.29      6.72 o
 -11   1   1       20.91       21.57      6.34 o
 -10   1   1       47.20       33.92      6.95 o
  -9   1   1      353.40      300.54      8.26 o
  -8   1   1       22.52       32.74      6.66 o
  -7   1   1        5.90        8.83      7.02 o
  -6   1   1       99.10       88.16      8.34 o
  -5   1   1      298.05      270.54      9.56 o
  -4   1   1       22.45       24.06      9.74 o
  -3   1   1     4780.09     4278.95    119.10 o
  -2   1   1     1936.87     1578.19     23.94 o
  -1   1   1       43.30       38.04     11.16 o
   0   1   1       20.28       27.63     23.25 o
   1   1   1     1030.80      816.34     32.70 o
   2   1   1     2771.41     2253.91     41.74 o
   3   1   1      642.40      566.49     12.36 o
   4   1   1      294.59      265.66     10.42 o
   5   1   1        1.43        4.40      7.65 o
   6   1   1        5.71       10.79      7.76 o
   7   1   1       86.67       66.66      7.09 o
   8   1   1       32.35       30.57      6.42 o
   9   1   1      228.16      223.59      7.19 o
  10   1   1       52.62       48.62      7.03 o
  11   1   1       19.39       20.44      6.22 o
  12   1   1       10.66        9.88      6.39 o
  13   1   1        3.18       12.12      6.48 o
  14   1   1       26.06       37.18      6.32 o
  15   1   1       14.06       25.03      7.12 o
  16   1   1        7.40        9.12      6.48 o
  17   1   1        0.58       -5.16      7.01 o
  18   1   1        3.70        6.79      6.81 o
  19   1   1        6.50        7.14      7.86 o
 -19   2   1       18.71       22.69      7.11 o
 -18   2   1       42.89       27.94      7.07 o
 -17   2   1       24.26       28.14      6.90 o
 -16   2   1       27.91       26.31      6.83 o
 -15   2   1       34.58       38.91      6.66 o
 -14   2   1        5.89       12.16      6.89 o
 -13   2   1        2.32        2.60      6.26 o
 -12   2   1      165.69      145.42      6.94 o
 -11   2   1       52.58       55.24      6.66 o
 -10   2   1      142.04      116.29      6.95 o
  -9   2   1      175.04      171.98      8.22 o
  -8   2   1      638.21      631.34     21.71 o
  -7   2   1     1347.53     1124.01     33.40 o
  -6   2   1     1562.55     1355.60     35.55 o
  -5   2   1       26.72       46.39      7.86 o
  -4   2   1     1180.18      998.36     22.80 o
  -3   2   1       56.86       55.31      8.89 o
  -2   2   1       52.01       31.98      8.18 o
  -1   2   1     2215.77     2085.95     20.06 o
   0   2   1     3446.85     3459.99     31.39 o
   1   2   1     4701.85     4157.16     77.48 o
   2   2   1     2872.06     2519.94     61.45 o
   3   2   1      448.61      413.00     12.37 o
   4   2   1     1159.81     1027.67     11.55 o
   5   2   1     1150.75     1042.70     10.82 o
   6   2   1      462.88      448.56      8.48 o
   7   2   1       30.24       21.91      6.62 o
   8   2   1       40.47       30.79      6.92 o
   9   2   1       97.18       86.81      7.13 o
  10   2   1      207.41      180.34      9.26 o
  11   2   1       22.99       22.16      7.15 o
  12   2   1       36.64       45.10      6.45 o
  13   2   1      877.62      780.64      9.07 o
  14   2   1        0.34        8.54      6.80 o
  15   2   1        8.34       22.42      7.19 o
  16   2   1        7.83       -2.44      6.79 o
  17   2   1       26.48       22.11      7.36 o
  18   2   1      145.33      123.16      7.98 o
 -18   3   1       31.68       28.67      7.75 o
 -17   3   1        0.39        4.42      7.39 o
 -16   3   1        0.11        8.39      7.16 o
 -15   3   1        8.43       10.62      6.62 o
 -14   3   1        0.55        6.53      6.55 o
 -13   3   1       68.06       68.40      6.65 o
 -12   3   1       18.87        7.13      6.89 o
 -11   3   1       11.77        9.82      6.58 o
 -10   3   1       51.12       47.32      6.77 o
  -9   3   1      379.69      368.74     13.14 o
  -8   3   1      226.23      231.89      7.19 o
  -7   3   1       18.90       21.48      6.73 o
  -6   3   1      366.11      336.14     15.87 o
  -5   3   1      492.56      490.10      8.74 o
  -4   3   1      357.36      341.86      9.09 o
  -3   3   1      543.58      586.99     11.34 o
  -2   3   1      497.76      434.78     10.48 o
  -1   3   1     1869.98     1678.37     40.02 o
   0   3   1        0.82        2.93     10.62 o
   1   3   1      302.40      258.59      8.46 o
   2   3   1      975.38      875.19     19.27 o
   3   3   1      521.58      523.79      9.22 o
   4   3   1      248.68      223.96      7.26 o
   5   3   1       24.71       39.71      6.39 o
   6   3   1      296.47      295.41      8.54 o
   7   3   1      937.10      842.38     18.65 o
   8   3   1     1363.16     1296.45     16.60 o
   9   3   1       51.84       62.25      6.73 o
  10   3   1      316.86      290.99      8.58 o
  11   3   1        2.19       -7.12      6.22 o
  12   3   1       59.60       54.02      6.79 o
  13   3   1       28.87       31.00      6.22 o
  14   3   1       88.97       78.16      8.69 o
  15   3   1       34.34       40.27      6.68 o
  16   3   1       36.85       46.37      7.85 o
  17   3   1       30.49       34.73      7.01 o
 -17   4   1        0.19        5.03      7.73 o
 -16   4   1        1.44        9.32      7.25 o
 -15   4   1        2.33       13.74     10.76 o
 -14   4   1       13.17        9.88      6.72 o
 -13   4   1       94.42       90.65      9.18 o
 -12   4   1      139.87      137.87      6.98 o
 -11   4   1       67.01       62.20      6.69 o
 -10   4   1      152.91      157.79      7.08 o
  -9   4   1      147.47      152.93      7.34 o
  -8   4   1      343.70      340.40      8.09 o
  -7   4   1       28.92       37.15      7.21 o
  -6   4   1      321.05      304.00      8.48 o
  -5   4   1      129.88      142.20      7.90 o
  -4   4   1      694.40      641.06     28.35 o
  -3   4   1       41.50       37.69      9.13 o
  -2   4   1      206.02      220.67      9.96 o
  -1   4   1     1530.52     1571.98     22.91 o
   0   4   1     2326.72     2392.79     40.31 o
   1   4   1     1205.18     1173.44     26.84 o
   2   4   1      197.01      194.86      8.37 o
   3   4   1       22.68       25.91      8.74 o
   4   4   1      203.60      181.34      9.61 o
   5   4   1      573.30      589.48     14.99 o
   6   4   1      229.13      238.19      7.95 o
   7   4   1       15.29       12.91      6.89 o
   8   4   1       34.73       34.82      6.87 o
   9   4   1      219.52      214.42      8.15 o
  10   4   1       92.86       95.99      7.08 o
  11   4   1        0.24        3.85      7.36 o
  12   4   1       65.69       76.55      7.64 o
  13   4   1      245.97      247.00      8.15 o
  14   4   1       66.55       59.43      6.85 o
  15   4   1        0.25        0.83      6.98 o
  16   4   1        0.01        2.75      7.78 o
 -15   5   1        0.06       -3.45      7.55 o
 -14   5   1        0.61        5.54      6.91 o
 -13   5   1        0.40        5.46      6.89 o
 -12   5   1       36.33       32.85      7.55 o
 -11   5   1        0.07       -0.37      7.23 o
 -10   5   1       10.65       15.51      7.40 o
  -9   5   1      105.80      111.28      7.47 o
  -8   5   1        6.14       13.75      6.88 o
  -7   5   1      115.83      112.49      8.19 o
  -6   5   1      182.04      166.85      9.14 o
  -5   5   1       40.83       49.08      8.99 o
  -4   5   1       38.23       40.71      7.59 o
  -3   5   1       55.41       59.68      9.01 o
  -2   5   1      157.90      149.45      9.44 o
  -1   5   1      270.24      262.40      8.93 o
   0   5   1       58.06       61.56      7.53 o
   1   5   1       21.89       26.44      8.49 o
   2   5   1        0.53        4.33      8.51 o
   3   5   1       56.16       71.83      7.47 o
   4   5   1       50.60       60.70      9.09 o
   5   5   1       88.81       94.44      8.85 o
   6   5   1       39.00       42.45      8.85 o
   7   5   1        0.69        9.52      6.94 o
   8   5   1      292.52      310.31      7.72 o
   9   5   1       94.01       91.00      7.82 o
  10   5   1      113.11      108.10      7.56 o
  11   5   1        6.10       16.95      8.08 o
  12   5   1        3.69        8.88      7.30 o
  13   5   1       27.12       23.60      7.54 o
  14   5   1       29.04       37.59      7.50 o
  15   5   1        9.08       13.99      7.82 o
 -13   6   1       30.87       23.50      8.25 o
 -12   6   1        8.89        3.20      8.38 o
 -11   6   1       40.10       33.36      8.45 o
 -10   6   1       34.32       36.05      7.70 o
  -9   6   1       28.42       39.25      9.42 o
  -8   6   1      305.43      270.75     10.49 o
  -7   6   1        0.03        7.17      8.11 o
  -6   6   1      125.06      113.62      8.89 o
  -5   6   1       90.34      104.51      8.39 o
  -4   6   1       19.60       18.88      9.82 o
  -3   6   1       81.68       82.93      9.87 o
  -2   6   1      241.37      237.97      8.89 o
  -1   6   1      401.94      413.55      9.87 o
   0   6   1      940.61      958.06     12.06 o
   1   6   1      241.77      230.43      9.13 o
   2   6   1       52.99       45.88      9.68 o
   3   6   1      159.18      139.62      9.65 o
   4   6   1       70.83       66.07      9.16 o
   5   6   1      103.84      102.72      8.03 o
   6   6   1      141.39      126.98     10.16 o
   7   6   1       15.82       10.23      8.99 o
   8   6   1       50.19       46.63      9.56 o
   9   6   1       28.40       26.40      9.40 o
  10   6   1        0.93       11.80      7.98 o
  11   6   1        1.15        3.12      7.10 o
  12   6   1       43.57       40.74      7.77 o
  13   6   1       85.02       63.39      8.61 o
 -10   7   1        9.47        8.34     10.17 o
  -9   7   1       20.36       14.07      9.80 o
  -8   7   1        0.02        8.84      8.34 o
  -7   7   1       22.55       18.02      8.53 o
  -6   7   1        5.76        6.75     10.23 o
  -5   7   1       13.39       19.74     10.52 o
  -4   7   1        6.07        8.70     10.14 o
  -3   7   1        7.62        9.84      8.76 o
  -2   7   1        9.41        4.72      8.86 o
  -1   7   1       15.79       14.43      8.53 o
   0   7   1       27.37       28.35      8.74 o
   1   7   1       15.37        7.67      8.33 o
   2   7   1       21.83       26.25      8.61 o
   3   7   1        5.55       12.54      8.62 o
   4   7   1       23.35       33.56     10.07 o
   5   7   1       15.62       25.10      9.87 o
   6   7   1       21.69       25.65      9.55 o
   7   7   1       47.83       52.35      8.34 o
   8   7   1       50.75       38.35      9.90 o
   9   7   1       51.65       46.86     10.17 o
  10   7   1       25.69       27.02      9.56 o
  -5   8   1       21.41       31.05      9.79 o
  -4   8   1        4.85        6.94      9.43 o
  -3   8   1       30.73       35.50      9.88 o
  -2   8   1       92.03       79.72     10.09 o
  -1   8   1      124.74       99.82     10.38 o
   0   8   1      208.69      188.07     10.95 o
   1   8   1       25.28       17.32      9.38 o
   2   8   1        3.31        9.41      9.67 o
   3   8   1        0.82        3.29      9.38 o
   4   8   1        1.86        1.92     10.14 o
   5   8   1        8.96        8.27      9.72 o
 -19   0   2      107.33      101.70     10.17 o
 -18   0   2       39.35       33.66      9.50 o
 -17   0   2       19.38       22.97      9.13 o
 -16   0   2       63.63       62.49     10.17 o
 -15   0   2      133.57      160.67      9.01 o
 -14   0   2      389.33      427.99     15.31 o
 -13   0   2       26.49       23.44     12.51 o
 -12   0   2       68.70       64.06      9.19 o
 -11   0   2        6.08       10.49     11.32 o
 -10   0   2     4346.17     4204.99     39.94 o
  -9   0   2      940.19      930.26     31.28 o
  -8   0   2     7883.21     8480.18    127.14 o
  -7   0   2        8.01       17.36      9.97 o
  -6   0   2     4353.16     4820.45     26.22 o
  -4   0   2     3455.55     4288.23     29.37 o
  -2   0   2    16478.68    17703.05     69.94 o
  -1   0   2        3.12        3.80     14.13 o
   0   0   2      648.98      713.99     20.94 o
   1   0   2       88.63      123.33     14.68 o
   2   0   2     3066.80     3417.43    105.44 o
   3   0   2     2681.72     2984.63     70.96 o
   4   0   2      687.28      656.94     14.78 o
   5   0   2      289.11      330.29     12.77 o
   6   0   2    13031.53    13106.50    397.65 o
   7   0   2     2053.75     1852.28     49.66 o
   8   0   2     1545.25     1464.07     27.29 o
   9   0   2     1516.49     1394.09     33.02 o
  10   0   2      927.32     1071.63     46.46 o
  11   0   2     2421.12     2696.38    114.75 o
  12   0   2     3160.54     3248.55     85.73 o
  13   0   2     4124.43     4076.86    125.80 o
  14   0   2      717.25      749.52     13.45 o
  15   0   2        5.71        8.52      9.03 o
  16   0   2       36.90       31.12     10.16 o
  17   0   2        2.27        4.39      9.41 o
  18   0   2      255.74      272.03     11.09 o
 -19   1   2        4.39        3.21      6.88 o
 -18   1   2      135.82      117.48      7.94 o
 -17   1   2       16.23       12.73      7.41 o
 -16   1   2      313.42      332.27     13.18 o
 -15   1   2        0.31       -1.33      6.41 o
 -14   1   2      180.59      182.66      6.68 o
 -13   1   2      333.46      365.44     11.72 o
 -12   1   2       15.99       20.32      6.43 o
 -11   1   2      133.38      105.03      7.27 o
 -10   1   2      676.08      738.74      9.80 o
  -9   1   2      239.79      281.88      7.90 o
  -8   1   2     3434.81     3757.72     71.13 o
  -6   1   2      814.42      827.93     18.14 o
  -5   1   2    23729.23    24670.75    844.24 o
  -4   1   2     7137.39     7630.29    144.11 o
  -3   1   2      873.92     1022.64     14.17 o
  -2   1   2      612.40      622.11     14.00 o
  -1   1   2      924.09     1099.63     19.59 o
   0   1   2    20007.25    34169.11  13740.86 o
   1   1   2      490.07      551.53     13.08 o
   2   1   2       70.89       85.88      9.63 o
   3   1   2      635.78      640.76     11.41 o
   4   1   2     5730.30     5405.45     98.46 o
   5   1   2     2785.95     2607.02     29.98 o
   6   1   2     1098.75      991.09     13.30 o
   7   1   2     2032.38     2145.61     17.68 o
   8   1   2      631.41      710.65     12.03 o
   9   1   2     2517.53     2511.49     46.25 o
  10   1   2      957.71      885.28     13.42 o
  11   1   2      147.97      143.08      9.18 o
  12   1   2      693.52      750.66     25.71 o
  13   1   2      261.57      285.76      8.38 o
  14   1   2      639.21      705.48     19.29 o
  15   1   2       69.77       86.23      7.02 o
  16   1   2       54.18       75.95      7.58 o
  17   1   2        0.06        0.75      6.92 o
  18   1   2        0.09       -3.47      7.08 o
 -19   2   2       73.30       73.04     11.64 o
 -18   2   2       27.55       22.98      6.75 o
 -17   2   2       40.58       39.59      7.69 o
 -16   2   2       39.53       38.77      7.03 o
 -15   2   2      154.07      165.16      7.27 o
 -14   2   2       40.95       41.84      6.91 o
 -13   2   2       98.38       97.78      7.12 o
 -12   2   2      120.46      114.83      6.96 o
 -11   2   2       49.76       42.28      6.90 o
 -10   2   2     2383.62     2406.59     25.38 o
  -9   2   2      640.59      673.62     12.57 o
  -8   2   2     3694.98     3946.86    116.64 o
  -7   2   2        2.03       13.86      6.94 o
  -6   2   2      111.61      146.86      7.43 o
  -5   2   2     3686.60     3608.90     67.41 o
  -4   2   2      811.16      773.52     22.44 o
  -3   2   2     9370.25     9807.56    194.88 o
  -2   2   2    11700.59    16972.38   5250.81 o
  -1   2   2     1602.77     1883.88     32.16 o
   0   2   2     1308.92     1440.83     19.87 o
   1   2   2       76.54       92.47     12.11 o
   2   2   2      748.33      809.81     11.70 o
   3   2   2      224.10      248.49      9.03 o
   4   2   2        6.86        9.40      7.39 o
   5   2   2      402.73      449.72      9.92 o
   6   2   2     1421.18     1466.93     10.78 o
   7   2   2      192.67      191.40      7.01 o
   8   2   2      774.81      759.60      9.04 o
   9   2   2     1245.02     1255.22     12.31 o
  10   2   2      194.13      195.92      7.28 o
  11   2   2      600.13      660.88      7.99 o
  12   2   2     1651.04     1658.01     30.74 o
  13   2   2     2858.13     2804.35     53.92 o
  14   2   2      275.38      289.33      8.11 o
  15   2   2       18.18       16.61      6.83 o
  16   2   2       36.46       37.64      6.90 o
  17   2   2        9.49       14.86      7.28 o
  18   2   2      152.59      144.43      8.07 o
 -18   3   2        7.58        9.16      7.22 o
 -17   3   2        0.06        8.11      6.81 o
 -16   3   2        5.20        3.94      6.84 o
 -15   3   2       34.90       40.15      7.05 o
 -14   3   2        2.87       13.19      6.31 o
 -13   3   2        8.23       11.03      6.62 o
 -12   3   2        5.42        8.46      6.96 o
 -11   3   2        4.26       15.13      6.54 o
 -10   3   2       56.62       56.74      6.60 o
  -9   3   2        4.90        9.25      7.26 o
  -8   3   2      517.07      597.25     12.66 o
  -7   3   2      200.24      245.62      7.95 o
  -6   3   2     1118.30     1119.73     24.90 o
  -5   3   2     1415.85     1262.31     25.59 o
  -4   3   2      114.21      117.90      7.74 o
  -3   3   2      646.74      680.07      9.65 o
  -2   3   2      370.94      344.74      8.95 o
   0   3   2     2753.75     2737.35     61.25 o
   1   3   2       25.20       30.38      9.19 o
   2   3   2        6.50       20.88      9.94 o
   3   3   2      216.68      235.82      8.66 o
   4   3   2      699.77      674.49     15.06 o
   5   3   2      466.77      423.30      8.42 o
   6   3   2     1341.84     1367.89     28.36 o
   7   3   2      686.23      736.88     11.60 o
   8   3   2      925.32      977.47     19.02 o
   9   3   2      679.06      680.97     16.87 o
  10   3   2       83.63       63.37      6.97 o
  11   3   2      285.11      290.72      7.31 o
  12   3   2      211.60      225.87      7.99 o
  13   3   2      152.79      158.38      7.00 o
  14   3   2      451.73      457.48     10.30 o
  15   3   2        3.15        9.57      7.21 o
  16   3   2       64.58       74.60      9.61 o
  17   3   2       17.62       14.83      7.15 o
 -17   4   2       22.17       20.57      7.91 o
 -16   4   2       62.03       62.48      7.05 o
 -15   4   2        2.45        5.48      6.91 o
 -14   4   2       10.25        6.27      7.30 o
 -13   4   2       36.71       46.41      7.75 o
 -12   4   2       78.97       86.79      7.92 o
 -11   4   2      421.04      435.86     11.72 o
 -10   4   2       94.57       85.58      7.34 o
  -9   4   2      615.46      634.72     12.19 o
  -8   4   2      495.89      455.23     16.20 o
  -7   4   2       86.73       90.55      7.53 o
  -6   4   2       32.26       37.18      7.33 o
  -4   4   2      515.66      569.06      9.98 o
  -3   4   2      992.29      997.74     20.32 o
  -2   4   2     4870.06     5488.06     25.93 o
  -1   4   2      382.17      481.33     11.91 o
   0   4   2      640.97      698.66     10.66 o
   1   4   2       10.09       25.54      8.70 o
   2   4   2        1.75        6.36      9.18 o
   3   4   2       87.69      114.91      9.14 o
   4   4   2       57.84       65.31      8.35 o
   5   4   2       32.04       33.61      7.66 o
   6   4   2       36.75       29.78      7.00 o
   7   4   2       60.63       72.92      7.00 o
   8   4   2       86.71       87.67      7.21 o
   9   4   2      223.08      240.97      7.76 o
  10   4   2       26.61       24.02      7.71 o
  11   4   2        2.78        7.43      7.07 o
  12   4   2      315.64      297.93     14.57 o
  13   4   2      930.78      895.41     12.95 o
  14   4   2       94.04       92.82      6.85 o
  15   4   2        0.67        6.83      7.10 o
  16   4   2       23.38       35.23      7.64 o
 -16   5   2        0.30        0.61      8.45 o
 -15   5   2        1.94        7.91      7.16 o
 -14   5   2        1.83       -0.41      7.39 o
 -13   5   2       17.52       29.51      7.27 o
 -12   5   2       18.18       17.39      7.24 o
 -11   5   2        5.09       11.29      6.93 o
 -10   5   2       39.65       34.31      7.31 o
  -9   5   2        2.09       13.11      7.07 o
  -8   5   2       13.70       28.87      7.38 o
  -7   5   2       69.79       88.82      7.91 o
  -6   5   2      168.16      181.53      8.52 o
  -5   5   2       31.10        8.01      8.10 o
  -4   5   2       38.12       61.74      7.84 o
  -3   5   2      198.09      215.39     10.92 o
  -2   5   2      118.57      115.78     10.32 o
  -1   5   2       62.86       83.76      8.24 o
   1   5   2      807.95      903.10     22.98 o
   2   5   2       43.67       62.21      8.86 o
   3   5   2      275.48      333.80      8.22 o
   4   5   2      132.36      108.80      9.12 o
   5   5   2       19.21       26.02      8.14 o
   6   5   2      362.86      378.56     10.37 o
   7   5   2      327.78      353.40      8.60 o
   8   5   2      384.14      403.72      8.14 o
   9   5   2       16.36       15.55      6.64 o
  10   5   2      119.91      126.34      7.63 o
  11   5   2        0.43        8.34      6.98 o
  12   5   2        0.15        6.68      7.53 o
  13   5   2       67.13       55.27      7.29 o
  14   5   2       80.84       72.98      9.45 o
 -13   6   2       23.40       29.24      8.31 o
 -12   6   2       21.97       27.63      7.82 o
 -11   6   2      123.24      146.95      8.10 o
 -10   6   2       13.96       10.56      7.87 o
  -9   6   2      112.78      120.37      8.44 o
  -8   6   2      107.73       84.67      8.67 o
  -7   6   2        6.02       -0.95      8.74 o
  -6   6   2       10.96       26.20      7.99 o
  -5   6   2        0.95       13.94      9.61 o
  -4   6   2      120.37      145.21     10.84 o
  -3   6   2      103.57       88.35     10.46 o
  -2   6   2     1147.82     1290.78     11.77 o
  -1   6   2       18.21       30.86      8.50 o
   0   6   2       93.44       94.27      8.50 o
   1   6   2        1.23        4.67      7.96 o
   2   6   2       23.02       32.62      8.28 o
   3   6   2      116.02      154.45      9.67 o
   4   6   2        1.08        4.29      7.84 o
   5   6   2       38.55       40.56      9.03 o
   6   6   2       14.20       39.31      9.36 o
   7   6   2       11.51       17.91      8.95 o
   8   6   2        4.03       12.59      9.12 o
   9   6   2       28.50       34.57      9.33 o
  10   6   2        0.33        5.65      7.01 o
  11   6   2        1.37        7.51      7.32 o
  12   6   2       41.84       37.72      7.22 o
 -11   7   2        1.16       -1.64      9.87 o
 -10   7   2        0.18        4.11      9.50 o
  -9   7   2       20.81       23.09      9.58 o
  -8   7   2        1.25        4.15      9.14 o
  -7   7   2       16.79       16.88     10.90 o
  -6   7   2       50.91       42.66     10.88 o
  -5   7   2        5.25       15.04     11.00 o
  -4   7   2       22.81       33.10     11.55 o
  -3   7   2       56.67       50.61      9.31 o
  -2   7   2       20.49       29.93      9.22 o
  -1   7   2        1.26        6.78      8.78 o
   0   7   2       30.18       24.58      8.68 o
   1   7   2       28.48       31.02      9.10 o
   2   7   2        7.34       15.64      8.71 o
   3   7   2       46.65       54.70      8.71 o
   4   7   2        1.76        6.68     10.08 o
   5   7   2       37.97       36.21      9.47 o
   6   7   2        7.20       14.91      8.50 o
   7   7   2       89.75       81.41      8.48 o
   8   7   2       63.32       56.04      9.96 o
   9   7   2        0.45        3.81      9.66 o
  -5   8   2        0.06        2.10     10.65 o
  -4   8   2       13.25       17.52     10.47 o
  -3   8   2       17.26       10.90     10.14 o
  -2   8   2      101.19       83.95     10.39 o
  -1   8   2        1.90       14.42     10.13 o
   0   8   2       19.81       19.35     10.17 o
   1   8   2        1.13        8.36     10.35 o
   2   8   2        0.11        5.19      9.80 o
   3   8   2        3.27        5.28      9.79 o
   4   8   2        2.71        5.97      9.65 o
 -19   1   3        1.02       -4.86      6.58 o
 -18   1   3        0.27        4.07      6.73 o
 -17   1   3       10.13       15.01      6.99 o
 -16   1   3       33.75       33.52      7.09 o
 -15   1   3       31.00       30.67      6.54 o
 -14   1   3        6.85        3.83      6.94 o
 -13   1   3        4.85       12.58      6.40 o
 -12   1   3       99.51       81.10      6.29 o
 -11   1   3      132.84      117.38      7.10 o
 -10   1   3       16.65       10.28      7.64 o
  -9   1   3       51.29       42.60      6.75 o
  -8   1   3      674.20      628.10      8.57 o
  -7   1   3      304.46      290.51      7.74 o
  -6   1   3      104.77       90.84      8.11 o
  -5   1   3      304.20      305.25      8.72 o
  -4   1   3     1268.15     1098.93     12.65 o
  -3   1   3     4593.62     3975.02     46.35 o
  -2   1   3     1774.14     1441.56     28.98 o
  -1   1   3     1661.24     1408.66     20.00 o
   0   1   3      801.03      723.03     15.95 o
   1   1   3      413.33      389.70     10.85 o
   2   1   3      299.49      244.37      9.95 o
   3   1   3       26.97       28.91      9.74 o
   4   1   3       43.21       44.93      7.37 o
   5   1   3      682.94      586.12     10.65 o
   6   1   3        0.93        6.40      7.30 o
   7   1   3       53.68       43.08      6.79 o
   8   1   3      340.52      305.91      8.18 o
   9   1   3      131.20      123.94      6.85 o
  10   1   3      116.33       98.29      7.12 o
  11   1   3        2.40        1.88      6.35 o
  12   1   3        6.57       14.39      6.52 o
  13   1   3       74.79       77.11      6.75 o
  14   1   3       23.15       18.18      6.42 o
  15   1   3        4.21       10.37      6.42 o
  16   1   3        2.18       13.24      7.08 o
  17   1   3        0.41        8.33      7.22 o
  18   1   3       19.40       16.62      7.84 o
 -19   2   3       31.84       21.60      6.88 o
 -18   2   3        3.15       14.00      7.03 o
 -17   2   3        1.69        6.71      7.31 o
 -16   2   3        2.67        4.37      6.56 o
 -15   2   3        3.36       11.67      6.87 o
 -14   2   3      185.81      178.68      6.75 o
 -13   2   3       74.03       69.50      6.58 o
 -12   2   3       74.15       66.46      6.96 o
 -11   2   3       39.31       40.89      6.64 o
 -10   2   3       22.28       21.89      6.78 o
  -9   2   3      548.50      480.40      8.34 o
  -8   2   3      180.93      182.96      7.41 o
  -7   2   3      112.34       97.92      6.55 o
  -6   2   3      169.98      145.33      7.88 o
  -5   2   3       79.01       80.75      7.57 o
  -4   2   3      293.63      263.13      9.43 o
  -3   2   3      275.51      276.48      9.59 o
  -2   2   3      684.66      743.96     19.97 o
  -1   2   3     1696.53     1545.60     26.09 o
   0   2   3      439.49      359.21     14.33 o
   1   2   3        4.55       10.49     10.00 o
   2   2   3      591.97      492.82     10.08 o
   3   2   3     1355.36     1156.48     16.67 o
   4   2   3      293.78      276.81      8.28 o
   5   2   3       33.46       36.12      7.02 o
   6   2   3        2.22        9.28      6.51 o
   7   2   3      564.24      479.65     11.26 o
   8   2   3     1706.13     1493.14     12.34 o
   9   2   3        7.45       14.47      6.54 o
  10   2   3      223.16      200.66      6.99 o
  11   2   3        0.03        3.21      6.58 o
  12   2   3        2.01        7.85      6.32 o
  13   2   3      460.59      408.93      7.12 o
  14   2   3        9.40       15.10      7.39 o
  15   2   3       26.39       28.08      6.89 o
  16   2   3        9.48       13.25      6.75 o
  17   2   3        1.36        8.05      8.30 o
 -18   3   3        4.06       11.93      7.21 o
 -17   3   3        0.37        3.89      7.31 o
 -16   3   3       57.84       53.33      7.16 o
 -15   3   3       91.52       84.75      7.66 o
 -14   3   3        0.69       15.94      6.38 o
 -13   3   3        5.51        5.59      6.60 o
 -12   3   3       34.98       42.64      7.46 o
 -11   3   3      228.42      215.12      7.25 o
 -10   3   3       43.92       45.17      7.30 o
  -9   3   3       20.10       22.39      7.82 o
  -8   3   3      270.32      272.81      7.61 o
  -7   3   3       24.07       19.70      7.41 o
  -6   3   3      468.20      430.45     12.20 o
  -5   3   3       80.54       79.31      7.67 o
  -4   3   3      795.90      678.16     10.07 o
  -3   3   3     1398.77     1217.15     38.18 o
  -2   3   3      317.80      290.05     14.23 o
  -1   3   3     1233.23     1186.69     19.97 o
   0   3   3     1217.56     1172.13     18.66 o
   1   3   3      972.14      907.67     20.08 o
   2   3   3     1506.53     1365.54     32.93 o
   3   3   3     1264.50     1187.16     24.46 o
   4   3   3      603.40      540.57      9.53 o
   5   3   3     2939.85     2764.18     40.03 o
   6   3   3       60.39       83.87      7.41 o
   7   3   3        5.26       15.89      7.03 o
   8   3   3       80.17       76.19      7.60 o
   9   3   3       90.80       83.33      7.05 o
  10   3   3      345.54      347.85      8.06 o
  11   3   3        5.75        7.46      6.92 o
  12   3   3      104.10       93.08      6.70 o
  13   3   3      429.86      371.35      9.80 o
  14   3   3      233.40      208.20      8.53 o
  15   3   3        0.75        1.28      7.29 o
  16   3   3        2.92       -6.50      7.24 o
  17   3   3        6.01        1.85      7.22 o
 -17   4   3       12.97       13.42      7.34 o
 -16   4   3        3.66       13.26      7.35 o
 -15   4   3       22.63       20.57      6.85 o
 -14   4   3       91.20       91.45      7.66 o
 -13   4   3       55.84       52.45      6.96 o
 -12   4   3        4.82        4.65      7.11 o
 -11   4   3        0.73        8.81      6.46 o
 -10   4   3       34.30       31.24      6.60 o
  -9   4   3      310.68      309.48      8.04 o
  -8   4   3        4.00        8.69      6.88 o
  -7   4   3       80.90       72.77      7.05 o
  -6   4   3      221.82      201.54      7.80 o
  -5   4   3      135.96      136.29      7.91 o
  -4   4   3       71.88       80.32      8.89 o
  -3   4   3      346.17      361.26     10.36 o
  -2   4   3      236.26      266.70     10.81 o
  -1   4   3      131.89      125.23     11.57 o
   0   4   3       37.93       52.55      8.03 o
   1   4   3       26.38       21.82      7.33 o
   2   4   3      187.62      166.99      9.15 o
   3   4   3      465.15      463.16     10.25 o
   4   4   3      296.53      293.25     15.65 o
   5   4   3        6.76        9.50      7.01 o
   6   4   3        0.05        8.67      7.48 o
   7   4   3        1.28        7.43      6.67 o
   8   4   3      321.81      325.62      8.30 o
   9   4   3      147.69      152.81      9.72 o
  10   4   3      111.71      104.94      6.88 o
  11   4   3        5.79       12.19      6.97 o
  12   4   3      138.54      130.29      7.19 o
  13   4   3      199.98      194.77      7.69 o
  14   4   3       37.63       38.36      7.04 o
  15   4   3       42.41       33.42      7.12 o
  16   4   3        3.45        4.52      7.45 o
 -16   5   3       93.61       68.79      8.06 o
 -15   5   3        7.83       13.51      8.07 o
 -14   5   3        0.75       10.13      7.34 o
 -13   5   3       13.95        7.75      7.68 o
 -12   5   3       22.63       18.42      7.05 o
 -11   5   3      190.56      177.78      7.55 o
 -10   5   3        0.51        4.67      7.31 o
  -9   5   3        2.77       11.13      7.35 o
  -8   5   3        6.58       12.95      7.18 o
  -7   5   3        0.19        3.73      7.39 o
  -6   5   3      126.03      126.85      8.55 o
  -5   5   3       70.49       74.73      8.73 o
  -4   5   3       64.19       67.02     10.32 o
  -3   5   3        3.54        6.87      9.53 o
  -2   5   3       81.23       68.29      9.84 o
  -1   5   3      307.60      288.62      9.76 o
   0   5   3      416.66      400.49      9.49 o
   1   5   3      124.63      120.37      9.73 o
   2   5   3        9.59       10.36      8.09 o
   3   5   3      227.81      220.04      9.73 o
   4   5   3       16.47       10.52      9.24 o
   5   5   3      644.94      614.11     15.91 o
   6   5   3      136.18      106.63      8.72 o
   7   5   3        7.20        5.18      7.12 o
   8   5   3        0.58        7.29      7.32 o
   9   5   3       25.47       31.29      7.95 o
  10   5   3       74.20       80.53      6.81 o
  11   5   3       11.95       20.80      7.52 o
  12   5   3        5.24        6.77      7.27 o
  13   5   3       15.17       14.50      7.80 o
  14   5   3       18.00       20.00      8.18 o
 -14   6   3       15.05       13.38      9.04 o
 -13   6   3       37.77       29.77      8.48 o
 -12   6   3        5.54        1.66      8.31 o
 -11   6   3       31.20       30.76      8.18 o
 -10   6   3       30.86       44.64      8.13 o
  -9   6   3       12.16        9.00      9.01 o
  -8   6   3       46.43       46.11      8.77 o
  -7   6   3        8.13        1.43      8.28 o
  -6   6   3        5.78       10.31      7.19 o
  -5   6   3       58.15       54.65     10.85 o
  -4   6   3        5.03       12.59      9.54 o
  -3   6   3       46.10       65.11     10.16 o
  -2   6   3      422.66      389.74     10.16 o
  -1   6   3       65.04       58.90      9.06 o
   0   6   3        2.50        2.13      8.75 o
   1   6   3        1.72        0.91      8.52 o
   2   6   3       51.62       45.58      8.68 o
   3   6   3        1.62        1.86      9.27 o
   4   6   3      103.51       95.65      8.37 o
   5   6   3       15.93       21.75      9.30 o
   6   6   3        0.36        6.99      8.18 o
   7   6   3       41.66       44.43      9.64 o
   8   6   3       78.24       73.89      9.92 o
   9   6   3       37.56       38.90      8.70 o
  10   6   3       71.38       80.98     10.31 o
  11   6   3       37.23       45.84      7.66 o
  12   6   3       83.63       75.77      8.14 o
 -11   7   3       24.27       10.11     10.11 o
 -10   7   3        7.49       18.84      9.58 o
  -9   7   3        1.29        4.66      8.27 o
  -8   7   3        5.58       13.06      9.06 o
  -7   7   3        2.26        6.22     10.28 o
  -6   7   3        7.39        5.33     11.44 o
  -5   7   3       29.02       32.98     12.35 o
  -4   7   3        6.44        7.33     12.15 o
  -3   7   3       33.65       45.71      9.76 o
  -2   7   3       11.66       13.88      9.80 o
  -1   7   3       10.29        7.70      9.64 o
   0   7   3       23.40       18.17      9.51 o
   1   7   3       59.84       58.75      9.69 o
   2   7   3       14.34       21.83      8.74 o
   3   7   3       21.21       16.82      8.82 o
   4   7   3       18.89       20.38      9.17 o
   5   7   3       57.92       36.59      9.24 o
   6   7   3       95.21       86.34      8.56 o
   7   7   3       14.76       18.25      8.59 o
   8   7   3        8.71       -2.16      9.58 o
   9   7   3        5.41        7.37     10.01 o
  -5   8   3        8.55        6.87     12.51 o
  -4   8   3        2.06        7.58     12.04 o
  -3   8   3       34.45       22.77     12.14 o
  -2   8   3       52.40       38.38     12.89 o
  -1   8   3        1.78        9.54     11.86 o
   0   8   3       11.07       14.62     12.14 o
   1   8   3        3.15       10.12     11.95 o
   2   8   3        5.56        8.51     10.31 o
   3   8   3        0.69        2.66     10.20 o
   4   8   3        2.40        1.06     10.08 o
 -20   0   4      107.67      106.57      9.97 o
 -19   0   4      175.56      158.36     16.51 o
 -18   0   4      200.63      218.20     26.23 o
 -17   0   4       90.45       68.77      9.22 o
 -16   0   4      115.61      112.22      9.13 o
 -15   0   4      440.93      391.32     10.26 o
 -14   0   4      844.27      820.75     13.71 o
 -13   0   4     1670.01     1789.47     14.24 o
 -12   0   4       25.40       29.54      9.53 o
 -11   0   4      128.44      139.77     13.18 o
 -10   0   4      277.98      328.30     11.13 o
  -8   0   4      423.14      428.36     10.54 o
  -7   0   4      810.77      819.55     13.08 o
  -6   0   4      821.49      881.27     13.74 o
  -5   0   4       12.88        8.55     12.80 o
  -4   0   4      121.96      124.36     12.77 o
  -3   0   4        6.30       29.94     13.30 o
  -2   0   4       85.37       66.53     12.86 o
  -1   0   4     1132.66     1098.03     27.96 o
   0   0   4      806.47      929.91     18.23 o
   1   0   4     4025.53     4484.33     29.75 o
   2   0   4     6685.04     7107.92     46.33 o
   3   0   4      446.47      411.58     12.71 o
   4   0   4    14413.45    14392.15    275.31 o
   5   0   4     8622.79     9633.07     36.88 o
   6   0   4      259.42      317.28     10.78 o
   8   0   4      172.88      173.58     10.36 o
   9   0   4      757.09      718.32     15.04 o
  10   0   4     2402.02     2324.97     88.13 o
  11   0   4     2526.76     2410.44    102.64 o
  12   0   4        6.88       18.24      9.04 o
  13   0   4      115.29      144.00     10.16 o
  14   0   4      448.71      481.51     22.50 o
  15   0   4      334.59      373.21     10.54 o
  16   0   4        3.76        9.85      9.60 o
  17   0   4        6.37        4.26     20.10 o
 -20   1   4        5.82        9.35      7.42 o
 -19   1   4      134.34      154.95      9.88 o
 -18   1   4        5.04       11.20      6.83 o
 -17   1   4       24.16       31.91      6.62 o
 -16   1   4      287.49      245.80      8.19 o
 -15   1   4      630.65      626.47      9.61 o
 -14   1   4        3.23       13.94      6.18 o
 -13   1   4      273.26      307.09      7.84 o
 -12   1   4      164.10      162.45      7.13 o
 -11   1   4      142.22      141.89      9.29 o
 -10   1   4     3282.47     3201.72     38.12 o
  -9   1   4     2120.64     2455.21     21.79 o
  -8   1   4     3711.88     3938.98     26.79 o
  -7   1   4       19.33       33.12      6.40 o
  -6   1   4       23.61       27.93      6.89 o
  -5   1   4     9303.84     9629.62     53.78 o
  -4   1   4        4.27       10.94      7.78 o
  -3   1   4      126.16      131.26      8.51 o
  -2   1   4    11596.85    12590.99     71.33 o
  -1   1   4        1.30        3.73     10.28 o
   0   1   4     1720.77     1774.68     17.62 o
   1   1   4    16222.66    16759.26    180.47 o
   2   1   4        3.28        3.34      8.15 o
   3   1   4       92.09      106.33      7.91 o
   4   1   4     1478.04     1638.21     23.25 o
   5   1   4     3916.83     4242.87     57.30 o
   6   1   4     6953.61     7631.98    120.56 o
   7   1   4     4337.02     4346.53     74.71 o
   8   1   4      135.80      147.79      6.85 o
   9   1   4       74.69       68.50      6.48 o
  10   1   4      107.91      114.72      7.37 o
  11   1   4     1156.44     1252.69     24.18 o
  12   1   4       84.59       95.54      6.90 o
  13   1   4      173.78      174.48      6.90 o
  14   1   4      180.84      201.01      6.99 o
  15   1   4       75.56       94.02      7.45 o
  16   1   4       25.82       25.21      7.48 o
  17   1   4       32.02       20.38      7.26 o
 -19   2   4       93.53       89.75      7.44 o
 -18   2   4      111.31       98.42      7.14 o
 -17   2   4       50.67       38.97      6.65 o
 -16   2   4       51.18       57.39      6.87 o
 -15   2   4      418.85      409.36      7.75 o
 -14   2   4      435.25      430.23      7.28 o
 -13   2   4      805.56      873.67     10.00 o
 -12   2   4        0.33        8.27      6.68 o
 -11   2   4        0.02        8.25      6.40 o
 -10   2   4        5.93        7.44      6.69 o
  -9   2   4       81.05       74.52      7.18 o
  -8   2   4      224.59      224.96      7.41 o
  -7   2   4       73.80       59.24      6.61 o
  -6   2   4        1.88       16.44      6.84 o
  -5   2   4      781.93      796.77     11.68 o
  -4   2   4     1147.86     1274.93     24.56 o
  -3   2   4      591.65      554.88     10.86 o
  -2   2   4       46.50       39.94     13.31 o
  -1   2   4      349.11      321.63     18.11 o
   0   2   4       44.02       65.87     10.99 o
   1   2   4       82.30      102.27     10.49 o
   2   2   4      771.68      757.23     10.80 o
   3   2   4     1224.18     1218.46     21.83 o
   4   2   4     7057.49     7177.53     88.85 o
   5   2   4     2013.72     1977.88     26.75 o
   6   2   4      314.62      342.88      7.68 o
   7   2   4       28.20       32.75      6.62 o
   8   2   4      306.75      311.63      7.28 o
   9   2   4      244.56      256.86      7.72 o
  10   2   4     1841.48     1777.79     10.04 o
  11   2   4     1602.64     1608.16     39.81 o
  12   2   4       49.08       67.67      8.22 o
  13   2   4       28.06       40.27      6.56 o
  14   2   4      190.12      211.73      9.09 o
  15   2   4      276.02      278.58     15.60 o
  16   2   4        5.10       15.56      7.69 o
  17   2   4       22.33       14.83      7.09 o
 -18   3   4       13.19       17.29      7.55 o
 -17   3   4       32.85       36.56      7.16 o
 -16   3   4      171.57      158.73      8.20 o
 -15   3   4      122.00      126.57      7.84 o
 -14   3   4        1.54        7.41      6.67 o
 -13   3   4       99.98      110.53      7.00 o
 -12   3   4      262.96      266.08      7.91 o
 -11   3   4      449.88      446.36      8.15 o
 -10   3   4       57.73       40.19      7.09 o
  -9   3   4       11.06       20.24      6.74 o
  -8   3   4      409.30      387.78     11.95 o
  -7   3   4      347.71      398.72      8.59 o
  -6   3   4      147.26      150.87      7.57 o
  -5   3   4     1095.11     1062.71     14.68 o
  -4   3   4      272.71      260.44      8.37 o
  -3   3   4        0.49       18.90      9.98 o
  -2   3   4      250.44      259.33     13.31 o
  -1   3   4      208.30      265.99     13.58 o
   0   3   4      591.51      536.47     13.45 o
   1   3   4     3090.39     3053.31     37.36 o
   2   3   4       17.97       15.53      9.59 o
   3   3   4      229.19      241.38      8.05 o
   4   3   4      298.68      304.15      7.92 o
   5   3   4      903.04      908.05     11.18 o
   6   3   4     2221.66     2353.99     12.14 o
   7   3   4     1030.33     1106.95      9.54 o
   8   3   4       17.32       21.15      6.47 o
   9   3   4       10.51       13.55      6.34 o
  10   3   4      119.93      117.67      6.82 o
  11   3   4      568.90      616.56     14.22 o
  12   3   4      104.35      114.08      7.10 o
  13   3   4       95.05       92.86      6.94 o
  14   3   4        9.95       22.75      6.62 o
  15   3   4        0.00        5.55      6.68 o
  16   3   4       44.12       33.10      7.27 o
 -17   4   4        7.80       10.64      7.82 o
 -16   4   4        3.27        3.82      7.22 o
 -15   4   4       43.87       44.97      7.73 o
 -14   4   4      323.39      341.77      7.97 o
 -13   4   4       23.35       16.94      6.80 o
 -12   4   4       50.50       60.10      6.98 o
 -11   4   4       28.70       47.83      7.78 o
 -10   4   4        4.74        7.12      6.85 o
  -9   4   4        0.10        7.70      6.72 o
  -8   4   4      323.49      332.52      8.04 o
  -7   4   4       26.14       45.50      7.50 o
  -6   4   4        2.19        8.37      7.57 o
  -5   4   4        5.76       17.68      7.17 o
  -4   4   4        5.15       12.37      7.51 o
  -3   4   4      200.12      222.85     12.25 o
  -2   4   4      105.17      112.89     14.64 o
  -1   4   4        5.49       20.06      9.66 o
   0   4   4        4.98       14.17      9.08 o
   1   4   4      204.43      219.62      9.08 o
   2   4   4      312.34      328.80     10.16 o
   3   4   4      532.37      552.50     16.31 o
   4   4   4      519.16      440.78     10.05 o
   5   4   4      634.76      612.79     10.99 o
   6   4   4      207.13      206.67      7.83 o
   7   4   4       53.96       59.47      7.15 o
   8   4   4      178.73      178.60      7.56 o
   9   4   4       34.09       32.45      6.93 o
  10   4   4      399.08      400.94      8.00 o
  11   4   4     1201.13     1242.41     24.94 o
  12   4   4        7.32        7.18      7.05 o
  13   4   4        6.50       12.86      7.37 o
  14   4   4       62.86       60.80      9.26 o
  15   4   4       13.77       13.51      7.35 o
 -16   5   4       66.98       68.67      8.04 o
 -15   5   4       11.17        9.70      7.45 o
 -14   5   4        1.81       13.17      7.78 o
 -13   5   4       76.06       83.99     10.65 o
 -12   5   4      100.11       90.78      7.80 o
 -11   5   4      168.73      175.38      7.70 o
 -10   5   4        0.53       16.31      7.62 o
  -9   5   4        4.82       14.57      7.50 o
  -8   5   4       38.55       29.82      7.37 o
  -7   5   4      324.80      390.25     13.20 o
  -6   5   4       64.11       75.28      8.12 o
  -5   5   4       11.76        9.67      8.26 o
  -4   5   4      584.64      633.22     15.89 o
  -3   5   4       98.99      137.92     13.05 o
  -2   5   4      256.16      341.87     16.51 o
  -1   5   4       16.23       39.02     10.45 o
   0   5   4        8.45       13.57      9.21 o
   1   5   4      407.26      343.24     10.73 o
   2   5   4       37.12       48.95      8.53 o
   3   5   4      103.38      118.83      9.50 o
   4   5   4       13.09       10.25      9.73 o
   5   5   4      427.51      427.99     10.72 o
   6   5   4       37.36       29.50      9.11 o
   7   5   4        3.24       15.82      7.26 o
   8   5   4       12.38       17.42      7.05 o
   9   5   4        0.26        0.33      7.42 o
  10   5   4       28.10       38.43      7.50 o
  11   5   4       26.78       21.87      7.37 o
  12   5   4       77.64       77.06      8.23 o
  13   5   4       13.34       14.54      8.03 o
  14   5   4        0.09        3.36      8.33 o
 -14   6   4       40.10       47.16      8.00 o
 -13   6   4        5.22        4.34      7.61 o
 -12   6   4       14.39       16.14      7.64 o
 -11   6   4       12.47       18.91      7.28 o
 -10   6   4        4.71       14.06      7.73 o
  -9   6   4       13.07       14.26      8.01 o
  -8   6   4       68.05       81.81      9.02 o
  -7   6   4       19.17       34.81      8.57 o
  -6   6   4        0.09       -0.63      9.69 o
  -5   6   4       34.24       54.25     12.30 o
  -4   6   4        0.07        5.06     11.72 o
  -3   6   4       73.83       72.95     14.64 o
  -2   6   4        9.78       17.17      9.01 o
  -1   6   4        3.72        3.99     10.17 o
   0   6   4        3.10        5.95      8.89 o
   1   6   4       68.39       96.63      8.43 o
   2   6   4       58.21       54.50      9.04 o
   3   6   4       72.85       82.45      9.77 o
   4   6   4       41.73       21.12      8.22 o
   5   6   4      127.23      117.31      9.33 o
   6   6   4       22.18       23.52      9.45 o
   7   6   4       22.35       21.00      9.19 o
   8   6   4       47.31       50.57      9.75 o
   9   6   4        0.41        6.60      8.93 o
  10   6   4      132.39      124.32      8.54 o
  11   6   4      217.86      209.22     10.91 o
 -10   7   4        5.56       11.60     10.75 o
  -9   7   4       13.96       23.43      9.17 o
  -8   7   4        2.27       -0.17     12.10 o
  -7   7   4       43.23       55.86     11.71 o
  -6   7   4        6.96       -8.79     16.24 o
  -5   7   4       29.50       30.35     15.44 o
  -4   7   4       27.36       30.11      9.89 o
  -3   7   4        5.58       12.51     10.64 o
  -2   7   4       46.08       63.03     11.11 o
  -1   7   4        7.26        6.43      9.72 o
   0   7   4       44.80       47.48     11.48 o
   1   7   4        0.00        9.27      9.46 o
   2   7   4       52.61       59.45      9.26 o
   3   7   4        3.24        2.58      8.94 o
   4   7   4        0.02        8.45      9.28 o
   5   7   4       88.41       68.21     10.17 o
   6   7   4        2.41        2.10      8.81 o
   7   7   4        2.24        5.75      8.13 o
   8   7   4        0.18        8.60      9.77 o
  -5   8   4        2.49       16.50     12.61 o
  -4   8   4        2.56        4.57     15.31 o
  -3   8   4        7.37       -2.96     11.95 o
  -2   8   4       10.14       10.79     10.68 o
  -1   8   4        0.03        8.90     11.95 o
   0   8   4        3.80        2.51     11.95 o
   1   8   4        6.37       13.05     12.24 o
   2   8   4        1.82       13.95     11.95 o
 -20   1   5        5.72        9.95      7.50 o
 -19   1   5        7.54       17.66      7.88 o
 -18   1   5        5.22        2.91      6.78 o
 -17   1   5       20.28       17.85      6.64 o
 -16   1   5       10.21       12.92      6.99 o
 -15   1   5        1.68       -4.95      6.49 o
 -14   1   5      102.62       92.76      6.71 o
 -13   1   5        2.97       19.25      6.38 o
 -12   1   5       18.84       20.68      6.55 o
 -11   1   5      114.80      110.13      6.61 o
 -10   1   5       71.11       69.79      7.09 o
  -9   1   5      136.67      114.86      6.64 o
  -8   1   5      522.51      444.97      8.29 o
  -7   1   5      814.81      737.69     11.19 o
  -6   1   5     1387.35     1240.70     13.96 o
  -5   1   5     1402.82     1319.50     20.70 o
  -4   1   5       31.46       31.92      8.01 o
  -3   1   5      175.82      182.09      7.98 o
  -2   1   5      419.01      397.70     14.48 o
  -1   1   5        3.72       12.35     10.61 o
   0   1   5      177.14      155.04      9.83 o
   1   1   5        1.82        1.67      7.43 o
   2   1   5      754.31      626.33      9.14 o
   3   1   5     1710.37     1434.77     23.29 o
   4   1   5      760.65      697.33      8.78 o
   5   1   5       12.32       10.35      6.45 o
   6   1   5       38.75       33.98      6.32 o
   7   1   5       94.37       88.12      7.34 o
   8   1   5      470.01      403.44      7.80 o
   9   1   5       38.98       40.86      6.45 o
  10   1   5       20.18       26.63      6.22 o
  11   1   5      113.02       97.49      6.52 o
  12   1   5        2.28       -4.93      6.53 o
  13   1   5       36.89       35.01      9.07 o
  14   1   5        3.88        4.29      6.68 o
  15   1   5        6.10       11.45      6.62 o
  16   1   5        7.85       23.74      6.79 o
  17   1   5        0.15       -6.89      7.34 o
 -19   2   5       21.15       25.86      7.16 o
 -18   2   5        8.54       13.74      6.75 o
 -17   2   5        2.26        8.30      9.57 o
 -16   2   5        4.23       10.93      6.38 o
 -15   2   5        4.88        7.33      6.54 o
 -14   2   5       49.17       46.74      6.62 o
 -13   2   5      133.17      117.52      7.13 o
 -12   2   5       72.54       72.60      7.61 o
 -11   2   5       78.16       80.69      6.95 o
 -10   2   5      104.57       95.12      6.41 o
  -9   2   5       92.48       84.35      7.34 o
  -8   2   5      657.77      603.30     14.64 o
  -7   2   5      155.97      144.41      7.18 o
  -6   2   5       53.56       50.86      6.97 o
  -5   2   5      358.63      374.86      8.31 o
  -4   2   5      118.99      108.08      8.44 o
  -3   2   5     1152.53     1002.23     19.33 o
  -2   2   5     1712.76     1622.63     34.56 o
  -1   2   5       37.24       32.46     11.09 o
   0   2   5     2599.71     2277.07     18.98 o
   1   2   5       45.81       37.88      9.39 o
   2   2   5      536.33      501.84     11.63 o
   3   2   5      592.56      547.51     15.72 o
   4   2   5       21.00       22.20      6.76 o
   5   2   5     1897.17     1651.87     25.33 o
   6   2   5       88.03       64.38      6.66 o
   7   2   5        1.59        4.05      6.38 o
   8   2   5        4.81       10.02      6.22 o
   9   2   5      116.96      121.43      8.34 o
  10   2   5      188.63      165.85      6.76 o
  11   2   5       15.58       25.06      6.87 o
  12   2   5        0.73       -3.68      6.23 o
  13   2   5       37.33       50.92      6.83 o
  14   2   5      179.55      184.75      7.11 o
  15   2   5        3.33       18.35      7.02 o
  16   2   5        1.58       -0.12      6.85 o
 -18   3   5        3.00       -0.11      7.52 o
 -17   3   5        1.72        5.15      7.13 o
 -16   3   5        4.90       12.83      6.52 o
 -15   3   5       33.41       28.88      6.58 o
 -14   3   5      226.39      217.97      8.78 o
 -13   3   5        5.98        9.74      6.78 o
 -12   3   5        9.86       22.00      6.91 o
 -11   3   5       15.06       15.06      7.18 o
 -10   3   5       24.70       26.50      6.95 o
  -9   3   5       80.76       76.24      6.77 o
  -8   3   5       95.34       89.25      7.06 o
  -7   3   5      183.02      184.50      7.60 o
  -6   3   5      456.23      414.06      8.99 o
  -5   3   5     1778.28     1788.58     22.72 o
  -4   3   5       18.48       20.41      7.60 o
  -3   3   5      598.93      670.42     15.71 o
  -2   3   5       21.53       21.83     11.72 o
  -1   3   5      990.90      927.36     17.04 o
   0   3   5     1739.67     1644.71     24.62 o
   1   3   5       21.05       18.77      9.30 o
   2   3   5      156.04      123.01      9.21 o
   3   3   5      331.71      263.13      8.58 o
   4   3   5      201.68      194.36      7.71 o
   5   3   5       63.84       72.67      7.14 o
   6   3   5       44.69       46.51      7.30 o
   7   3   5      144.93      116.32      7.17 o
   8   3   5     1231.96     1050.57     20.04 o
   9   3   5      278.07      259.66      9.32 o
  10   3   5      246.13      231.03      7.22 o
  11   3   5      310.43      304.63      8.14 o
  12   3   5       93.05       80.94      6.49 o
  13   3   5      321.33      292.29      7.37 o
  14   3   5        5.33       10.10      8.53 o
  15   3   5       65.87       47.98      7.21 o
  16   3   5       10.50       12.28      7.46 o
 -17   4   5        4.59        7.14      7.79 o
 -16   4   5       13.56       15.88      7.41 o
 -15   4   5       25.86       23.41      7.30 o
 -14   4   5       30.16       41.01      7.18 o
 -13   4   5       19.95       22.18      7.14 o
 -12   4   5        0.22       -1.03      6.76 o
 -11   4   5      260.87      247.63      7.64 o
 -10   4   5        6.17        5.71      6.84 o
  -9   4   5       90.51       88.53      7.00 o
  -8   4   5       95.47       95.69      7.47 o
  -7   4   5       93.57       77.75      7.85 o
  -6   4   5        1.16       12.57      8.41 o
  -5   4   5      344.89      325.25      9.22 o
  -4   4   5       55.97       61.50     14.38 o
  -3   4   5      295.90      297.67     15.18 o
  -2   4   5     1455.44     1462.79     20.24 o
  -1   4   5        9.51       12.24     10.16 o
   0   4   5     1135.68     1062.38     13.56 o
   1   4   5        3.74        4.25      7.99 o
   2   4   5        6.26       12.46      8.95 o
   3   4   5       64.16       71.20      8.95 o
   4   4   5      171.70      174.91      9.50 o
   5   4   5      551.55      545.25      9.32 o
   6   4   5        0.44        1.60      6.65 o
   7   4   5      151.53      149.79      8.04 o
   8   4   5       86.78       80.81      7.03 o
   9   4   5      256.95      266.24      7.83 o
  10   4   5      121.26      116.80      6.95 o
  11   4   5       31.81       29.37      7.47 o
  12   4   5       11.65       13.92      6.97 o
  13   4   5        3.02       19.03      7.71 o
  14   4   5       37.20       49.95      7.29 o
  15   4   5        8.85       11.98      8.26 o
 -16   5   5       35.63       27.92      8.23 o
 -15   5   5        7.49        6.76      8.48 o
 -14   5   5       72.87       71.14      8.41 o
 -13   5   5       48.87       44.77      7.60 o
 -12   5   5       18.51       18.25      7.60 o
 -11   5   5        4.01        8.01      7.62 o
 -10   5   5        7.03       10.33      7.15 o
  -9   5   5        7.33       11.32      7.62 o
  -8   5   5        1.60        1.16      7.83 o
  -7   5   5      112.55      112.73      8.09 o
  -6   5   5       36.83       37.80      7.60 o
  -5   5   5      649.61      684.54     18.37 o
  -4   5   5       34.80       37.28     14.38 o
  -3   5   5      114.21      135.26     12.78 o
  -2   5   5        5.08       19.03      9.20 o
  -1   5   5       81.00       77.81      9.65 o
   0   5   5      263.09      262.98     10.61 o
   1   5   5        4.17        8.82      8.65 o
   2   5   5        3.95       11.70      7.89 o
   3   5   5        0.07        2.05      8.88 o
   4   5   5       81.68       77.33      9.34 o
   5   5   5       17.69       27.11      8.98 o
   6   5   5       31.09       30.67      8.40 o
   7   5   5        3.91       11.57      7.14 o
   8   5   5       75.98       77.93      8.09 o
   9   5   5        0.00        6.58      7.08 o
  10   5   5       40.03       38.19      7.68 o
  11   5   5       75.51       79.08      7.29 o
  12   5   5       25.27       21.43      7.33 o
  13   5   5       31.26       37.20      7.55 o
 -13   6   5        7.88       10.84      8.43 o
 -12   6   5       12.71       15.20      7.80 o
 -11   6   5       26.01       24.41      8.89 o
 -10   6   5        4.22        7.94      8.78 o
  -9   6   5       41.16       29.59      9.95 o
  -8   6   5       10.60       12.48      9.93 o
  -7   6   5        0.20        4.23      8.54 o
  -6   6   5       37.21       36.74     14.91 o
  -5   6   5       11.58       26.63     15.18 o
  -4   6   5        7.58       12.78     11.72 o
  -3   6   5       75.63       76.35      9.46 o
  -2   6   5       63.93       67.26      9.98 o
  -1   6   5      136.54      143.32     10.92 o
   0   6   5       89.42       81.30      8.93 o
   1   6   5       26.97       38.08     10.12 o
   2   6   5       63.06       63.65      8.06 o
   3   6   5       16.04       24.98      7.97 o
   4   6   5       47.16       59.32      8.19 o
   5   6   5      126.31      122.87     10.32 o
   6   6   5       33.46       25.98      9.07 o
   7   6   5       44.84       50.44      9.23 o
   8   6   5        9.42        9.46      8.65 o
   9   6   5       18.03       15.65      9.83 o
  10   6   5       56.03       50.35      9.51 o
  11   6   5       42.75       33.02      8.39 o
 -10   7   5        1.90       16.50      9.31 o
  -9   7   5       19.30       15.11     12.11 o
  -8   7   5        9.88        8.52     16.51 o
  -7   7   5       34.33       50.06     16.51 o
  -6   7   5        6.45       19.97     13.05 o
  -5   7   5       49.89       42.07     13.31 o
  -4   7   5        0.69       11.30      8.84 o
  -3   7   5       44.88       49.21      9.72 o
  -2   7   5        0.07        1.58     10.82 o
  -1   7   5        3.75        8.01      9.65 o
   0   7   5        0.42        1.15      9.53 o
   1   7   5        2.87       12.19      8.55 o
   2   7   5        4.46       10.49     12.25 o
   3   7   5       15.28       21.57      9.37 o
   4   7   5       23.02       21.76      9.41 o
   5   7   5        7.78       11.95      9.54 o
   6   7   5        4.09        8.41      8.28 o
   7   7   5        5.65        9.58      7.99 o
   8   7   5        1.19        2.25     11.24 o
  -4   8   5        1.01        4.75     12.33 o
  -3   8   5       23.98       39.08     11.32 o
  -2   8   5       38.29       30.57     13.85 o
  -1   8   5       21.90       22.79     12.52 o
   0   8   5       18.59       19.47     12.80 o
   1   8   5       16.60       20.26     12.52 o
 -20   0   6       14.19       11.11      9.87 o
 -19   0   6        2.80        2.90     10.42 o
 -18   0   6       15.65        8.17      9.03 o
 -17   0   6      134.58      110.01      9.31 o
 -16   0   6       12.47       14.29     10.25 o
 -15   0   6      198.32      209.60     11.85 o
 -14   0   6       22.31       42.22      9.79 o
 -13   0   6       74.76       84.74      9.91 o
 -12   0   6      252.66      235.65      9.78 o
 -11   0   6     2714.30     2835.88     16.75 o
 -10   0   6     3185.70     3199.21     17.98 o
  -9   0   6      117.37      104.69     10.10 o
  -7   0   6      870.33      983.48     13.68 o
  -6   0   6     7122.57     7352.19    106.37 o
  -5   0   6     5333.58     5608.99     33.95 o
  -4   0   6      156.22      119.86     11.67 o
  -3   0   6       21.87       39.94     11.77 o
  -2   0   6     1686.35     1933.79     25.03 o
  -1   0   6    18809.61    19622.03     69.76 o
   0   0   6    10117.46    10614.97     51.65 o
   1   0   6     1881.70     1785.02     17.46 o
   2   0   6     1861.57     1822.39     16.77 o
   3   0   6       16.84       16.09      9.22 o
   4   0   6       62.52       99.05     12.51 o
   5   0   6     1277.12     1290.18     13.84 o
   6   0   6     1542.20     1515.65     14.29 o
   7   0   6      190.89      172.38     13.31 o
   8   0   6      561.70      541.76     14.51 o
   9   0   6      127.08      117.16      9.04 o
  10   0   6      530.96      621.88     30.62 o
  11   0   6       37.58       36.25     10.38 o
  12   0   6        6.66       13.09     17.84 o
  13   0   6        5.59       11.90      9.85 o
  14   0   6        1.76       10.65      9.23 o
  15   0   6       95.09      110.66      9.79 o
  16   0   6      158.19      157.74     12.61 o
 -20   1   6      174.91      175.33      8.69 o
 -19   1   6      104.26      106.12      7.12 o
 -18   1   6      305.07      272.21     10.68 o
 -17   1   6       10.53        9.47      6.42 o
 -16   1   6        7.73       13.01      6.54 o
 -15   1   6      978.68     1002.10     26.48 o
 -14   1   6      533.11      513.97      8.65 o
 -13   1   6     1542.16     1620.68     11.64 o
 -12   1   6      383.76      435.45      7.51 o
 -11   1   6      250.85      283.60      7.21 o
 -10   1   6       60.84       68.56      6.62 o
  -9   1   6        6.22       17.42      6.39 o
  -8   1   6      258.82      293.20      7.34 o
  -7   1   6        8.99       17.14      6.02 o
  -6   1   6      264.67      288.03      7.43 o
  -5   1   6      968.25     1061.93     10.05 o
  -4   1   6      690.95      686.62     11.45 o
  -3   1   6     7232.60     7835.84     80.20 o
  -2   1   6        2.52       19.18      9.59 o
  -1   1   6      696.02      752.74     10.96 o
   0   1   6      849.34     1028.48     12.33 o
   1   1   6       72.31       83.43      7.06 o
   2   1   6     1523.96     1611.85     14.83 o
   3   1   6     2301.06     2860.69     30.74 o
   5   1   6      236.49      279.12      7.05 o
   6   1   6        2.30        2.52      6.54 o
   7   1   6       30.89       34.52      7.36 o
   8   1   6     1284.82     1209.80     14.18 o
   9   1   6      734.69      691.75      9.23 o
  10   1   6       11.69       23.84      7.23 o
  11   1   6       51.52       59.93      6.60 o
  12   1   6      121.67      121.95      8.76 o
  13   1   6      596.16      648.66     11.20 o
  14   1   6      466.14      476.74     14.99 o
  15   1   6      230.69      227.05     15.05 o
  16   1   6        2.29        8.30      6.98 o
 -19   2   6        7.57        4.36      7.53 o
 -18   2   6        4.99       12.70      7.04 o
 -17   2   6       67.15       54.69      7.12 o
 -16   2   6       13.35       10.46      6.41 o
 -15   2   6       78.56       84.86      7.04 o
 -14   2   6       32.41       45.35      7.26 o
 -13   2   6      210.82      207.17      7.63 o
 -12   2   6      199.11      203.65      7.26 o
 -11   2   6     1268.20     1278.19     20.36 o
 -10   2   6     2504.71     2548.48     24.86 o
  -9   2   6       26.41       41.11      7.44 o
  -8   2   6      125.44      113.07      7.13 o
  -7   2   6      169.96      201.17      7.81 o
  -6   2   6     2855.77     2976.83     23.94 o
  -5   2   6     2385.50     2386.32     21.71 o
  -4   2   6      574.46      545.37      8.64 o
  -3   2   6      174.32      181.25     12.25 o
  -2   2   6     3741.57     4181.59     35.60 o
  -1   2   6     8278.05     8446.88     66.56 o
   0   2   6     2409.83     2208.32     31.45 o
   1   2   6     3826.02     3982.93     55.93 o
   2   2   6     1939.59     2073.71     36.78 o
   3   2   6      454.68      506.16      8.25 o
   4   2   6       52.74       66.76      7.28 o
   5   2   6      296.33      271.22      8.26 o
   6   2   6      983.32     1052.29     16.43 o
   7   2   6        2.90        9.96      6.12 o
   8   2   6      277.52      291.18      7.17 o
   9   2   6      127.31      136.21      6.95 o
  10   2   6      225.32      264.35      7.35 o
  11   2   6      110.24      124.54      6.71 o
  12   2   6       89.34      105.69      6.83 o
  13   2   6        3.53       11.43      6.56 o
  14   2   6        3.92        2.49      7.33 o
  15   2   6       10.44       27.55      6.72 o
  16   2   6       35.35       33.13      8.42 o
 -18   3   6       71.69       66.26      7.38 o
 -17   3   6       11.68       20.73      7.32 o
 -16   3   6        7.86       13.45      6.85 o
 -15   3   6      166.38      174.14      7.46 o
 -14   3   6      620.64      643.30     11.04 o
 -13   3   6      112.69      116.89      7.84 o
 -12   3   6        6.07        9.10      7.12 o
 -11   3   6       19.77       28.42      7.15 o
 -10   3   6        6.53       12.21      7.17 o
  -9   3   6        8.84        8.21      6.45 o
  -8   3   6        3.69       12.97      6.99 o
  -7   3   6      287.46      283.43      7.73 o
  -6   3   6       97.35      100.22      7.93 o
  -5   3   6      536.32      580.22      9.85 o
  -4   3   6       50.23       79.48      8.47 o
  -3   3   6     1993.10     2198.98     21.83 o
  -2   3   6       26.09       29.55     11.45 o
  -1   3   6        4.80       15.48      8.94 o
   0   3   6      310.01      344.17      9.88 o
   1   3   6       76.27       83.73      9.52 o
   2   3   6      590.96      597.88     11.28 o
   3   3   6      661.01      792.27     12.53 o
   4   3   6      205.91      254.56      7.92 o
   5   3   6      715.53      693.23     21.83 o
   6   3   6        0.20        5.80      6.47 o
   7   3   6       59.72       69.31      6.44 o
   8   3   6      550.27      543.70      9.84 o
   9   3   6       37.80       35.96      6.29 o
  10   3   6       25.75       19.93      6.15 o
  11   3   6        0.08        1.84      6.84 o
  12   3   6       50.16       73.75      6.52 o
  13   3   6      251.58      281.83      7.76 o
  14   3   6      158.74      156.72      7.53 o
  15   3   6       70.74       57.57      7.22 o
 -17   4   6       36.82       24.77      7.05 o
 -16   4   6        5.83        5.36      7.92 o
 -15   4   6        2.64        5.90      6.83 o
 -14   4   6        0.74       10.25      7.03 o
 -13   4   6      106.35      106.41      7.61 o
 -12   4   6      149.77      160.06      7.01 o
 -11   4   6      354.25      361.86      8.29 o
 -10   4   6      191.98      171.97      7.57 o
  -9   4   6      102.95      112.75      8.43 o
  -8   4   6        8.73       10.74      7.39 o
  -7   4   6      208.99      232.11      7.77 o
  -6   4   6      223.61      202.40      8.06 o
  -5   4   6      548.34      546.16     10.99 o
  -4   4   6      107.79       90.26     12.25 o
  -3   4   6       10.44       38.07     11.98 o
  -2   4   6     1806.17     1930.33     22.37 o
  -1   4   6      716.19      611.00     10.73 o
   0   4   6      960.03      903.57     12.28 o
   1   4   6      307.02      289.97      8.60 o
   2   4   6        7.44       21.15     10.18 o
   3   4   6      166.36      166.14      9.61 o
   4   4   6        7.47        7.56      8.56 o
   5   4   6        0.20       10.66      6.52 o
   6   4   6      506.32      526.11     11.95 o
   7   4   6       28.31       33.41      6.92 o
   8   4   6      193.76      201.98      7.65 o
   9   4   6      150.37      149.15      7.20 o
  10   4   6       80.84      100.36      6.82 o
  11   4   6       16.28       17.92      7.85 o
  12   4   6        0.64        9.02      7.64 o
  13   4   6       19.18       24.34      7.58 o
  14   4   6        3.32       10.17      7.42 o
 -16   5   6        6.86       15.29      8.34 o
 -15   5   6       36.63       34.82      8.38 o
 -14   5   6      116.82      117.67      8.24 o
 -13   5   6       14.52       16.38      7.52 o
 -12   5   6       44.24       67.58      8.04 o
 -11   5   6        2.32        7.22      7.94 o
 -10   5   6        2.23        9.57      7.22 o
  -9   5   6        9.17        9.84      7.78 o
  -8   5   6       56.18       70.91      8.08 o
  -7   5   6      382.99      416.89     15.01 o
  -6   5   6       32.26       34.96      8.36 o
  -5   5   6       12.42       13.05     14.64 o
  -4   5   6        7.98       35.41     14.64 o
  -3   5   6      471.89      477.39     16.24 o
  -2   5   6        8.14       21.73      9.01 o
  -1   5   6       49.82       68.30     10.64 o
   0   5   6       41.20       51.15     10.12 o
   1   5   6      281.86      346.98     10.49 o
   2   5   6        1.65        7.48      7.75 o
   3   5   6       11.90       15.43     10.14 o
   4   5   6      142.48      162.03     10.57 o
   5   5   6      109.99      116.23      9.13 o
   6   5   6      130.57      137.64      9.06 o
   7   5   6        7.83       16.48      8.91 o
   8   5   6      161.80      153.63      8.19 o
   9   5   6        1.57        6.34      7.65 o
  10   5   6       15.46       24.56      7.72 o
  11   5   6        0.91        5.38      7.47 o
  12   5   6        3.82       10.25      7.45 o
 -13   6   6        9.28        7.90      8.03 o
 -12   6   6       44.44       44.73      7.99 o
 -11   6   6       46.72       48.24      8.60 o
 -10   6   6        7.60        1.59      8.72 o
  -9   6   6       43.77       54.95      9.43 o
  -8   6   6       14.78       18.19      9.60 o
  -7   6   6       61.73       77.48     15.44 o
  -6   6   6       25.91       20.50     15.18 o
  -5   6   6       84.24       84.67     14.91 o
  -4   6   6        3.94       -6.12     12.78 o
  -3   6   6       57.89       72.71      9.78 o
  -2   6   6      231.19      252.56      9.98 o
  -1   6   6       79.84       48.06      8.85 o
   0   6   6      186.15      187.69     10.61 o
   1   6   6        6.62       14.48      9.02 o
   2   6   6      115.95      151.97     19.30 o
   3   6   6       17.86       24.48      9.89 o
   4   6   6        5.00       11.05      8.01 o
   5   6   6        2.80        6.33      9.12 o
   6   6   6       45.34       48.25      9.37 o
   7   6   6       43.11       54.27      9.51 o
   8   6   6       50.73       39.93      9.32 o
   9   6   6       38.90       41.47     10.04 o
  10   6   6       42.94       54.60      9.52 o
 -10   7   6        0.15       12.22     10.68 o
  -9   7   6        0.87       -0.53     13.85 o
  -8   7   6        1.44      -10.65     17.31 o
  -7   7   6       41.21       39.67     17.31 o
  -6   7   6        2.59        4.26     13.05 o
  -5   7   6       14.82       20.50     12.51 o
  -4   7   6       39.59       54.77      9.41 o
  -3   7   6        2.86        7.94      9.91 o
  -2   7   6        3.04        3.37     11.01 o
  -1   7   6       10.83       10.96     12.25 o
   0   7   6        0.18       14.24     10.92 o
   1   7   6       59.81       65.59     10.04 o
   2   7   6        0.95       -2.35     11.20 o
   3   7   6        3.49       14.39     10.17 o
   4   7   6       10.70       16.31     10.79 o
   5   7   6       24.44       29.37     10.56 o
   6   7   6        5.54        7.68      9.48 o
   7   7   6       22.25       16.58      8.34 o
 -19   1   7       12.90       22.03      7.19 o
 -18   1   7        4.14       16.20      6.88 o
 -17   1   7        0.00        3.46      6.78 o
 -16   1   7       20.53       20.30      6.68 o
 -15   1   7        9.57       16.47      6.68 o
 -14   1   7       35.04       39.34      6.26 o
 -13   1   7        2.89        2.33      6.38 o
 -12   1   7       26.34       21.19      6.31 o
 -11   1   7      475.85      411.87     11.15 o
 -10   1   7       92.59       85.15      6.45 o
  -9   1   7        2.85        5.20      5.95 o
  -8   1   7       88.04       80.47      6.43 o
  -7   1   7       53.26       50.15      6.53 o
  -6   1   7       21.59       26.83      6.75 o
  -5   1   7      223.09      223.49      7.49 o
  -4   1   7       23.07       17.87      6.48 o
  -3   1   7      484.25      417.29     11.32 o
  -2   1   7     1695.91     1500.72     24.51 o
  -1   1   7      415.28      342.38     11.54 o
   0   1   7     1500.91     1381.25     26.49 o
   1   1   7      509.68      463.32      9.72 o
   2   1   7      206.81      204.65      6.78 o
   3   1   7      159.45      141.77      6.52 o
   4   1   7       37.05       43.93      6.66 o
   5   1   7      314.70      303.84      6.92 o
   6   1   7      100.16       90.65      7.49 o
   7   1   7       15.69       21.76      6.21 o
   8   1   7        0.88        7.54      6.22 o
   9   1   7       73.25       68.02      6.57 o
  10   1   7       18.05       13.34      6.45 o
  11   1   7       15.06       11.50      6.27 o
  12   1   7        0.31        1.77      6.80 o
  13   1   7       10.41       19.61      6.70 o
  14   1   7       15.22       17.95      7.12 o
  15   1   7        8.76        7.90      6.82 o
  16   1   7        0.45        8.96      7.71 o
 -19   2   7       12.25        7.14      6.94 o
 -18   2   7       13.72       12.23      7.36 o
 -17   2   7        0.07        0.63      6.41 o
 -16   2   7       19.65       22.08      6.78 o
 -15   2   7       99.95      100.04      6.72 o
 -14   2   7       57.60       58.29      6.58 o
 -13   2   7      103.40       91.79      6.94 o
 -12   2   7      206.72      194.32      7.87 o
 -11   2   7       15.94       18.63      7.14 o
 -10   2   7     1235.49     1165.54     18.22 o
  -9   2   7       22.22       29.93      7.37 o
  -8   2   7      264.67      236.08      8.33 o
  -7   2   7      167.18      179.96      7.66 o
  -6   2   7      106.18       93.39      7.05 o
  -5   2   7     2883.11     2676.39     41.62 o
  -4   2   7       18.16        7.49      7.54 o
  -3   2   7       55.98       53.51      9.67 o
  -2   2   7       34.43       22.05      9.88 o
  -1   2   7        0.34       -2.03      6.51 o
   0   2   7     1074.37      963.06     14.27 o
   1   2   7       93.25       86.99      8.80 o
   2   2   7       25.84       13.67      8.33 o
   3   2   7      849.78      766.89     11.07 o
   4   2   7      295.93      263.72      7.63 o
   5   2   7        1.68        5.28      7.03 o
   6   2   7      345.36      320.92      7.87 o
   7   2   7       70.86       78.13      7.53 o
   8   2   7      527.10      497.12     12.84 o
   9   2   7      186.49      161.33      6.91 o
  10   2   7      123.75      107.28      7.12 o
  11   2   7      194.34      177.98      7.50 o
  12   2   7       31.75       32.67      6.38 o
  13   2   7       74.49       68.37      7.21 o
  14   2   7        5.05        9.17      6.96 o
  15   2   7       10.54        7.31      7.53 o
 -18   3   7       14.14        6.92      7.67 o
 -17   3   7        0.00       11.97      7.86 o
 -16   3   7       25.79       31.07      7.20 o
 -15   3   7       32.29       47.52      7.34 o
 -14   3   7       80.03       84.24      8.11 o
 -13   3   7       97.55       96.57      7.10 o
 -12   3   7       39.84       38.05      6.93 o
 -11   3   7      333.83      322.73      8.07 o
 -10   3   7       15.47       14.62      7.56 o
  -9   3   7       24.87       29.03      6.56 o
  -8   3   7      232.31      223.49      7.29 o
  -7   3   7      129.98      127.04      7.20 o
  -6   3   7      196.40      206.06      7.67 o
  -5   3   7       93.52       82.02      8.11 o
  -4   3   7        3.21       14.75     10.05 o
  -3   3   7      123.63      103.57     12.25 o
  -2   3   7      651.33      669.89     17.04 o
  -1   3   7      131.65      148.86      8.84 o
   0   3   7      819.15      736.58     15.59 o
   1   3   7      439.54      401.15     10.73 o
   2   3   7      141.96      138.13      9.06 o
   3   3   7       53.00       53.19      8.13 o
   4   3   7       51.54       46.59      7.09 o
   5   3   7      964.17      868.12     21.83 o
   6   3   7      170.07      161.08      7.16 o
   7   3   7       30.08       38.16      6.85 o
   8   3   7      251.97      234.78      7.15 o
   9   3   7       11.76       15.41      6.58 o
  10   3   7        1.43        8.45      6.67 o
  11   3   7       73.93       62.61      6.58 o
  12   3   7        0.01       -1.06      6.39 o
  13   3   7       53.29       63.12      7.42 o
  14   3   7       73.01       88.36      7.39 o
 -17   4   7       10.16       11.03      7.66 o
 -16   4   7        3.72       16.75      7.32 o
 -15   4   7       13.62       22.53      7.12 o
 -14   4   7       47.40       49.79      7.24 o
 -13   4   7        1.17        5.73      6.98 o
 -12   4   7      130.51      133.90      7.84 o
 -11   4   7       38.99       53.24      7.34 o
 -10   4   7     1029.11      994.10     19.83 o
  -9   4   7        0.67        2.14      7.31 o
  -8   4   7       71.65       82.43      7.37 o
  -7   4   7      337.22      344.23      9.61 o
  -6   4   7       38.60       31.15      9.98 o
  -5   4   7     1952.85     1951.90     22.37 o
  -4   4   7        0.09        3.99     14.11 o
  -3   4   7      101.22       93.19     11.72 o
  -2   4   7        0.36       10.53      8.89 o
  -1   4   7      158.60      167.98      8.84 o
   0   4   7      158.28      154.32      8.56 o
   1   4   7        5.45        8.09      7.58 o
   2   4   7       49.04       43.43      9.22 o
   3   4   7      658.96      612.15     11.21 o
   4   4   7      496.13      476.49     10.72 o
   5   4   7       67.28       47.10      9.52 o
   6   4   7      190.19      181.15      8.42 o
   7   4   7       11.30       13.11      6.76 o
   8   4   7      335.70      308.08      7.98 o
   9   4   7       39.91       50.24      7.75 o
  10   4   7       27.43       23.08      7.05 o
  11   4   7       20.50       21.36      7.80 o
  12   4   7       11.86       24.49      7.44 o
  13   4   7        1.44        8.60      7.86 o
 -15   5   7       29.91       35.00      8.44 o
 -14   5   7       26.59       26.21      7.37 o
 -13   5   7       44.95       36.92      8.46 o
 -12   5   7       21.72       25.08      7.09 o
 -11   5   7      130.38      125.31      9.04 o
 -10   5   7       22.51       25.53      7.08 o
  -9   5   7        0.01        3.68      7.74 o
  -8   5   7       40.25       37.97      8.96 o
  -7   5   7       21.03       21.30      8.28 o
  -6   5   7       74.41       79.34     14.11 o
  -5   5   7       23.08       24.76     11.72 o
  -4   5   7       39.26       22.10     11.45 o
  -3   5   7       12.13       27.42     13.58 o
  -2   5   7      100.19      104.64      8.85 o
  -1   5   7      138.58      152.54      9.39 o
   0   5   7      191.94      183.51      9.65 o
   1   5   7       46.68       66.71     10.16 o
   2   5   7        4.52        1.81      8.25 o
   3   5   7       49.52       45.74      9.70 o
   4   5   7        7.91       15.61      9.23 o
   5   5   7      140.86      112.34     10.33 o
   6   5   7        4.58       -2.64      8.67 o
   7   5   7      116.09      115.05      9.10 o
   8   5   7       41.79       45.18      7.83 o
   9   5   7        0.05        2.40      7.25 o
  10   5   7       39.56       47.05      7.99 o
  11   5   7        1.98        5.50      7.54 o
  12   5   7        3.90        7.62      7.77 o
 -13   6   7       17.31       14.15      8.29 o
 -12   6   7       47.19       55.54      7.89 o
 -11   6   7      128.96      112.50      8.55 o
 -10   6   7      189.53      174.34     10.21 o
  -9   6   7        2.79        3.92      9.97 o
  -8   6   7       10.08       31.68     12.25 o
  -7   6   7       15.52       16.51     12.51 o
  -6   6   7      148.05      167.21     13.05 o
  -5   6   7      141.99      150.70     13.05 o
  -4   6   7       55.48       59.37     13.05 o
  -3   6   7       87.82       86.92     11.85 o
  -2   6   7       17.02       28.15      9.63 o
  -1   6   7       94.37      113.02      9.89 o
   0   6   7       11.05       13.45      9.46 o
   1   6   7        0.10        1.03      9.46 o
   2   6   7        0.02        9.32     10.35 o
   3   6   7        0.01        3.34      9.40 o
   4   6   7        1.26        3.04      8.30 o
   5   6   7        0.24        6.00      9.26 o
   6   6   7       15.49       19.92      9.55 o
   7   6   7        7.07       13.30     10.32 o
   8   6   7       17.03       18.84      8.97 o
   9   6   7        0.09       -0.97      9.97 o
  -9   7   7        2.59      -11.45     13.85 o
  -8   7   7        0.71        6.12     16.77 o
  -7   7   7        0.03        8.25     13.05 o
  -6   7   7       11.14       18.37     16.51 o
  -5   7   7       26.68       29.75     10.10 o
  -4   7   7        6.74       16.95     10.16 o
  -3   7   7       50.29       57.85     10.10 o
  -2   7   7        8.64       14.99      9.97 o
  -1   7   7       48.85       52.95     10.10 o
   0   7   7       28.94       31.55      9.23 o
   1   7   7        2.23       15.18     11.11 o
   2   7   7        1.95        9.26      9.84 o
   3   7   7       20.02       12.53     10.55 o
   4   7   7        2.30       13.35     10.10 o
   5   7   7       10.75        8.68     10.10 o
   6   7   7       54.45       42.12     10.27 o
 -19   0   8       20.68       27.14      9.88 o
 -18   0   8       67.77       74.98     10.43 o
 -17   0   8       17.28       31.56     10.78 o
 -16   0   8       93.86      100.64     10.23 o
 -15   0   8      372.80      387.56     10.35 o
 -14   0   8      596.31      624.22     11.10 o
 -13   0   8      257.62      247.63      9.60 o
 -12   0   8        0.59        8.98      8.92 o
 -11   0   8     1975.77     1963.74     14.59 o
 -10   0   8     2241.05     2229.95     41.67 o
  -9   0   8     1483.81     1615.60     32.35 o
  -8   0   8        0.04        8.14      8.89 o
  -7   0   8      419.46      468.17     11.58 o
  -6   0   8       30.91       35.54      9.98 o
  -5   0   8     2687.01     3110.62     41.40 o
  -4   0   8     8807.88     9560.87     43.13 o
  -3   0   8       10.18       19.97     14.11 o
  -1   0   8     2765.18     2902.16     26.09 o
   0   0   8      279.00      243.62     13.85 o
   1   0   8        1.70        9.51      9.34 o
   2   0   8      616.16      652.55     30.49 o
   3   0   8      689.19      746.39     13.71 o
   4   0   8      159.10      165.12     10.11 o
   5   0   8     1899.32     1996.43     28.36 o
   6   0   8       34.62       23.78      9.72 o
   7   0   8      457.14      394.35     10.65 o
   8   0   8     4625.08     4858.58    131.40 o
   9   0   8      273.70      294.19     10.69 o
  10   0   8       19.16       31.01      8.65 o
  11   0   8       28.93       24.17      8.65 o
  12   0   8       43.06       38.45     11.10 o
  13   0   8     1171.35     1185.05     12.14 o
  14   0   8      103.49      110.41     20.77 o
  15   0   8       69.65       84.83     10.38 o
 -19   1   8       21.03       18.93      7.07 o
 -18   1   8       59.14       61.22      6.62 o
 -17   1   8        6.63        9.42      7.91 o
 -16   1   8        9.85       18.28      6.66 o
 -15   1   8        0.11        8.95      6.76 o
 -14   1   8       63.11       69.16      6.62 o
 -13   1   8      160.13      180.40      6.94 o
 -12   1   8      316.59      314.06      7.37 o
 -11   1   8     2200.43     2261.26     23.36 o
 -10   1   8        0.45       11.00      7.09 o
  -9   1   8      881.65      917.49      9.18 o
  -8   1   8      105.59      125.77      6.65 o
  -7   1   8       71.31       65.36      7.08 o
  -6   1   8     6812.03     7047.07     63.26 o
  -5   1   8     4451.57     4957.59     25.11 o
  -4   1   8      430.17      458.47     11.38 o
  -3   1   8      351.65      401.67     10.62 o
  -2   1   8     2917.91     3239.23     13.95 o
  -1   1   8     5882.45     6440.78     43.21 o
   0   1   8      497.75      559.13     11.58 o
   1   1   8      660.33      775.75     14.34 o
   2   1   8     2768.93     3001.60     27.86 o
   3   1   8      974.85      950.97      9.11 o
   4   1   8      791.37      782.60      9.95 o
   5   1   8     2687.14     2751.61     25.52 o
   6   1   8      692.94      705.02      7.97 o
   7   1   8      362.69      349.60      7.54 o
   8   1   8      295.89      323.69      7.74 o
   9   1   8      182.64      164.54      6.80 o
  10   1   8       13.97       12.93      5.95 o
  11   1   8       60.95       65.46      6.90 o
  12   1   8      220.04      231.69      6.99 o
  13   1   8       33.23       33.15      6.52 o
  14   1   8      149.44      167.33      7.80 o
  15   1   8      112.32      123.67      8.88 o
 -19   2   8       12.94       10.95      8.04 o
 -18   2   8       35.92       37.35      7.46 o
 -17   2   8        0.52        3.59      7.27 o
 -16   2   8       57.36       54.11      7.69 o
 -15   2   8      309.91      322.60      7.49 o
 -14   2   8      170.81      181.46      6.74 o
 -13   2   8      340.64      346.95      7.26 o
 -12   2   8       19.94       17.57      7.00 o
 -11   2   8     1174.10     1185.91     10.34 o
 -10   2   8     1782.96     1798.43     14.14 o
  -9   2   8      549.49      571.95     13.05 o
  -8   2   8        9.12       12.89      6.91 o
  -7   2   8     1001.96     1070.62     16.56 o
  -6   2   8        9.99       19.79      7.02 o
  -5   2   8      776.84      870.74     14.57 o
  -4   2   8     7096.74     8092.14     29.76 o
  -3   2   8      396.49      478.87     10.27 o
  -2   2   8      343.76      322.65      9.69 o
  -1   2   8     1035.10     1075.60     10.68 o
   0   2   8       16.67       24.33      9.84 o
   1   2   8       21.07       19.76      8.10 o
   2   2   8      521.94      631.75     10.90 o
   3   2   8      329.21      318.18      7.90 o
   4   2   8        0.20       -1.28      6.36 o
   5   2   8      616.59      674.87     15.49 o
   6   2   8      170.69      193.19      6.75 o
   7   2   8      104.09       94.19      8.22 o
   8   2   8     3142.48     3315.45     42.31 o
   9   2   8       81.98       76.72      6.90 o
  10   2   8        0.01        4.33      6.59 o
  11   2   8       37.59       30.98      6.93 o
  12   2   8        2.21        9.13      6.69 o
  13   2   8      463.48      443.03     16.03 o
  14   2   8       96.97       92.97      7.64 o
  15   2   8      110.79      130.27      8.30 o
 -18   3   8        7.68       10.02      7.75 o
 -17   3   8        9.99       19.52      7.53 o
 -16   3   8        0.64        2.59      7.30 o
 -15   3   8        0.17        9.22      6.35 o
 -14   3   8       62.96       61.87      7.98 o
 -13   3   8        4.52       10.62      6.98 o
 -12   3   8      131.18      148.20      7.20 o
 -11   3   8      689.39      700.77      9.06 o
 -10   3   8       23.87       34.25      7.10 o
  -9   3   8      161.64      187.86      7.29 o
  -8   3   8        6.10       15.26      7.08 o
  -7   3   8      249.18      251.66      7.75 o
  -6   3   8     1330.61     1318.53     30.95 o
  -5   3   8     1616.90     1724.65     17.17 o
  -4   3   8      220.29      223.83     12.29 o
  -3   3   8        2.43        8.34     10.01 o
  -2   3   8     1463.58     1548.05     26.30 o
  -1   3   8     1083.92     1143.62     17.24 o
   0   3   8      426.15      411.69      9.07 o
   1   3   8      392.55      433.20     10.33 o
   2   3   8       88.68      101.84      9.71 o
   3   3   8      338.46      355.27     11.51 o
   4   3   8      138.90      133.72      7.19 o
   5   3   8      987.76      971.66     12.31 o
   6   3   8      492.66      515.92      9.58 o
   7   3   8      304.99      284.03      7.48 o
   8   3   8      242.29      267.28      9.26 o
   9   3   8      164.29      182.23      6.97 o
  10   3   8      156.41      130.42      7.28 o
  11   3   8       61.54       69.79      7.01 o
  12   3   8       26.42       34.95      7.40 o
  13   3   8      130.12      136.98      7.88 o
  14   3   8       30.33       25.76      7.46 o
 -17   4   8       31.13       33.43      7.91 o
 -16   4   8       28.02       28.29      7.56 o
 -15   4   8       41.50       50.18      7.64 o
 -14   4   8      113.05      104.38      7.93 o
 -13   4   8       22.28       19.85      7.08 o
 -12   4   8      266.48      278.90      8.15 o
 -11   4   8      244.72      241.71      7.84 o
 -10   4   8      603.71      619.00     13.69 o
  -9   4   8       61.67       51.18      7.03 o
  -8   4   8        0.77        2.84      7.86 o
  -7   4   8      647.53      687.65     17.74 o
  -6   4   8        0.02       10.38     11.45 o
  -5   4   8      332.05      353.05     15.44 o
  -4   4   8      615.46      614.51     16.51 o
  -3   4   8       80.44      101.18     11.72 o
  -2   4   8       26.25       26.87      8.00 o
  -1   4   8        1.43       12.15      8.00 o
   0   4   8      140.92      137.81      9.17 o
   1   4   8        0.25       -3.80      7.68 o
   2   4   8      168.61      173.19     10.68 o
   3   4   8       16.28       18.68      8.65 o
   4   4   8      118.89      130.38      9.45 o
   5   4   8       68.70      100.66      8.84 o
   6   4   8       24.77       22.49      7.11 o
   7   4   8      420.93      469.72      8.30 o
   8   4   8      294.25      281.83      7.27 o
   9   4   8       21.37       34.41      7.11 o
  10   4   8       49.04       41.92      7.06 o
  11   4   8        3.84       11.77      7.67 o
  12   4   8       14.13       16.76      7.90 o
  13   4   8       47.79       36.96      7.87 o
 -15   5   8        6.19        8.60      8.32 o
 -14   5   8        1.56        1.09      7.97 o
 -13   5   8       21.42       26.96      7.66 o
 -12   5   8       28.43       29.80      7.69 o
 -11   5   8      110.68      101.55      7.81 o
 -10   5   8        1.01        4.04      8.74 o
  -9   5   8      104.10      112.46      8.45 o
  -8   5   8       78.45       76.36      9.32 o
  -7   5   8       52.88       70.02     14.11 o
  -6   5   8       93.54       80.94     11.98 o
  -5   5   8      495.95      533.84     14.11 o
  -4   5   8       25.91       44.46     14.38 o
  -3   5   8       35.36       45.40      8.56 o
  -2   5   8      431.64      439.46     25.16 o
  -1   5   8      106.19       88.91      9.25 o
   0   5   8       64.65       68.24      8.19 o
   1   5   8        0.01        1.24     12.25 o
   2   5   8        4.52        6.13      8.89 o
   3   5   8      134.16      120.60     10.16 o
   4   5   8       37.77       37.00      9.16 o
   5   5   8       76.26       76.22      9.99 o
   6   5   8      323.47      316.26     10.74 o
   7   5   8      123.82      127.81      9.92 o
   8   5   8       25.52       17.02      8.78 o
   9   5   8       20.24       25.00      8.24 o
  10   5   8       73.45       79.73      7.68 o
  11   5   8       13.73       24.11      7.72 o
 -13   6   8        5.24        5.58      9.05 o
 -12   6   8       56.28       58.31      9.44 o
 -11   6   8       50.64       52.47      9.77 o
 -10   6   8      113.72      104.98      9.60 o
  -9   6   8        0.39       -3.99     12.78 o
  -8   6   8       12.69       30.35     15.44 o
  -7   6   8       44.67       56.45     12.78 o
  -6   6   8        8.46        8.52     12.51 o
  -5   6   8       45.09       43.93     11.98 o
  -4   6   8       30.07       20.58      8.75 o
  -3   6   8      123.62      171.00     11.98 o
  -2   6   8        2.93        3.33     11.72 o
  -1   6   8       10.59       14.58      9.15 o
   0   6   8       17.17       15.71     10.54 o
   1   6   8       13.33       18.14      9.53 o
   2   6   8        6.74        9.82      8.56 o
   3   6   8        0.06       -0.75      8.93 o
   4   6   8       20.73       24.78      8.13 o
   5   6   8       31.20       58.27     11.56 o
   6   6   8        6.65       16.70     10.73 o
   7   6   8       99.12      107.13     10.51 o
   8   6   8       16.20       11.66     10.14 o
  -9   7   8        4.06       -1.60     14.38 o
  -8   7   8        1.04       -0.80     13.85 o
  -7   7   8       25.01       35.68     13.31 o
  -6   7   8        9.19       -6.92     13.05 o
  -5   7   8       52.84       44.69     11.86 o
  -4   7   8        7.56       14.65      9.51 o
  -3   7   8        6.76       14.41     11.58 o
  -2   7   8       28.98       21.43      9.41 o
  -1   7   8       36.57       27.29      9.04 o
   0   7   8       13.32       14.11      9.41 o
   1   7   8        2.84        4.78     14.24 o
   2   7   8       17.22       35.47     10.24 o
   3   7   8        1.03        3.59      9.60 o
   4   7   8       19.03       12.69      9.68 o
 -19   1   9        0.07        3.84      6.85 o
 -18   1   9        2.87        8.21      7.02 o
 -17   1   9        1.76        9.36      6.88 o
 -16   1   9       13.12       12.15      7.07 o
 -15   1   9        3.84       19.77      7.11 o
 -14   1   9        0.33       13.70      6.69 o
 -13   1   9       20.16       33.20      6.85 o
 -12   1   9        0.27        8.02      6.51 o
 -11   1   9        1.25        2.91      6.51 o
 -10   1   9      263.66      235.67      6.77 o
  -9   1   9       19.35       28.32      6.87 o
  -8   1   9       43.66       43.97      6.50 o
  -7   1   9       68.00       68.77      6.43 o
  -6   1   9      129.46      130.35      7.69 o
  -5   1   9     1465.66     1370.86     11.42 o
  -4   1   9      246.73      209.28      9.91 o
  -3   1   9        0.68        1.45      7.13 o
  -2   1   9        4.20       14.48      6.04 o
  -1   1   9        6.71        3.38      7.72 o
   0   1   9      335.01      332.04     10.75 o
   1   1   9       33.34       35.43      7.99 o
   2   1   9       37.70       44.11      5.98 o
   3   1   9       99.22       81.44      7.09 o
   4   1   9      431.17      378.36      7.41 o
   5   1   9        9.67       13.23      6.99 o
   6   1   9      139.02      137.64      7.17 o
   7   1   9       91.00       80.29      7.07 o
   8   1   9       47.90       48.91      6.19 o
   9   1   9       16.16       11.83      6.08 o
  10   1   9        3.23        1.40      7.53 o
  11   1   9        5.88       16.28      6.56 o
  12   1   9       29.11       23.61      6.91 o
  13   1   9        4.96        3.52      7.19 o
  14   1   9        6.02       14.75      7.59 o
 -19   2   9        9.86        6.87      8.20 o
 -18   2   9        0.12        2.85      7.32 o
 -17   2   9        7.15        7.96      6.96 o
 -16   2   9      121.69       91.86      7.03 o
 -15   2   9      180.72      161.83      7.36 o
 -14   2   9       27.82       27.95      6.63 o
 -13   2   9       96.79       98.60      7.76 o
 -12   2   9       41.24       42.12      6.77 o
 -11   2   9      107.15       96.03      7.20 o
 -10   2   9      238.96      224.33      7.32 o
  -9   2   9       13.37        8.73      6.34 o
  -8   2   9      254.76      242.31      7.40 o
  -7   2   9      284.92      240.14      7.67 o
  -6   2   9        9.36       14.64      6.77 o
  -5   2   9       41.34       61.17     10.64 o
  -4   2   9      462.51      432.58     10.21 o
  -3   2   9      104.21       80.67      8.50 o
  -2   2   9      740.44      703.20      9.05 o
  -1   2   9        7.44        6.92      6.78 o
   0   2   9      497.57      451.31     11.83 o
   1   2   9      742.34      655.73     11.47 o
   2   2   9      452.95      426.37      9.67 o
   3   2   9      474.20      469.99      9.53 o
   4   2   9        8.67       14.03      6.50 o
   5   2   9      272.78      244.59      7.34 o
   6   2   9      336.59      293.10      7.08 o
   7   2   9      203.00      179.14      8.07 o
   8   2   9      173.88      165.59      7.20 o
   9   2   9       29.50       30.14      6.32 o
  10   2   9       28.09       24.62      6.32 o
  11   2   9       36.42       26.05      6.66 o
  12   2   9        0.20        7.05      6.93 o
  13   2   9       58.62       62.00      7.50 o
  14   2   9       24.14       10.40      7.43 o
 -18   3   9       14.97       17.10      7.93 o
 -17   3   9        4.97       12.81      7.46 o
 -16   3   9        0.10        6.11      7.06 o
 -15   3   9       66.19       56.61      8.20 o
 -14   3   9        4.88        2.90      6.94 o
 -13   3   9       42.71       51.95      7.37 o
 -12   3   9       42.86       50.55      6.77 o
 -11   3   9        0.06       -7.59      7.14 o
 -10   3   9      619.50      568.57     10.84 o
  -9   3   9       19.46       18.24      7.16 o
  -8   3   9        9.36       10.77      7.00 o
  -7   3   9        0.41       -0.70      6.81 o
  -6   3   9      122.70      129.39      7.86 o
  -5   3   9     1061.58      996.52     13.40 o
  -4   3   9       40.85       46.56      9.58 o
  -3   3   9       54.78       56.19      9.58 o
  -2   3   9       39.98       33.45      7.30 o
  -1   3   9      443.16      446.26      8.54 o
   0   3   9      312.64      304.20      8.57 o
   1   3   9       49.89       68.48     11.50 o
   2   3   9      114.93      126.69      9.51 o
   3   3   9        4.17        7.77      8.05 o
   4   3   9      308.12      320.07      9.63 o
   5   3   9      156.89      155.73     10.64 o
   6   3   9       92.54       96.17      7.28 o
   7   3   9      201.87      199.34      9.11 o
   8   3   9       29.27       35.81      6.91 o
   9   3   9        1.72        2.14      6.33 o
  10   3   9       19.62       21.44      7.11 o
  11   3   9       16.72       24.44      7.56 o
  12   3   9       40.90       41.75      7.96 o
  13   3   9        0.08        9.05     11.22 o
 -17   4   9        0.05        8.85      8.02 o
 -16   4   9       13.50       15.95      8.07 o
 -15   4   9      107.84      116.33      9.80 o
 -14   4   9       27.29       31.95      7.16 o
 -13   4   9      162.96      142.52      9.78 o
 -12   4   9       95.12       95.45      7.78 o
 -11   4   9       40.96       42.87      7.19 o
 -10   4   9      261.68      271.45     13.91 o
  -9   4   9        1.73        0.25      7.64 o
  -8   4   9      135.46      125.11      8.15 o
  -7   4   9       35.33       33.59      8.07 o
  -6   4   9        1.71        2.66     14.64 o
  -5   4   9       31.53       43.93     12.51 o
  -4   4   9      378.56      388.73     13.85 o
  -3   4   9        9.93       16.90      8.36 o
  -2   4   9      427.08      463.28     10.17 o
  -1   4   9       32.90       31.50      9.21 o
   0   4   9      545.28      492.80     10.95 o
   1   4   9      264.11      247.48      9.49 o
   2   4   9      430.35      464.79     12.11 o
   3   4   9      523.87      507.24     10.93 o
   4   4   9       10.14        5.35      8.33 o
   5   4   9      108.96       87.94      8.40 o
   6   4   9        2.47       10.79      8.90 o
   7   4   9      150.46      162.92      7.32 o
   8   4   9      109.60      116.66      9.34 o
   9   4   9      180.72      178.42      7.58 o
  10   4   9       13.04       27.57      7.46 o
  11   4   9       10.08       18.79      7.10 o
  12   4   9        4.34       13.85      7.42 o
 -15   5   9        4.14       12.98      8.13 o
 -14   5   9        0.29        2.98      7.94 o
 -13   5   9        0.46       -3.96      7.84 o
 -12   5   9       15.02       18.07      7.65 o
 -11   5   9       19.41       18.59      7.63 o
 -10   5   9       86.66       83.90      8.66 o
  -9   5   9        5.75        3.67      8.55 o
  -8   5   9        3.31       29.29     14.11 o
  -7   5   9        0.36       30.35     13.85 o
  -6   5   9      187.56      203.95     14.91 o
  -5   5   9      201.98      182.92     11.98 o
  -4   5   9       12.87        9.05     11.72 o
  -3   5   9      103.36      106.37      8.38 o
  -2   5   9        0.83        7.57      8.89 o
  -1   5   9      344.34      385.31     10.35 o
   0   5   9        8.63        5.49      8.00 o
   1   5   9        2.94        6.76      8.09 o
   2   5   9       10.97       17.23      8.95 o
   3   5   9        1.07        2.56     10.51 o
   4   5   9      266.98      283.71     11.59 o
   5   5   9       18.83       20.45     10.07 o
   6   5   9       61.52       47.33      9.79 o
   7   5   9       45.97       44.93      9.39 o
   8   5   9       17.31       18.43      9.89 o
   9   5   9       13.19       16.45      9.12 o
  10   5   9        6.39       10.79      8.27 o
 -12   6   9       31.97       37.18     10.18 o
 -11   6   9       26.74       14.07      9.50 o
 -10   6   9        3.45        5.86     12.51 o
  -9   6   9       21.69       23.70     12.78 o
  -8   6   9       21.76       22.10     15.98 o
  -7   6   9        0.17        3.99     12.51 o
  -6   6   9       12.33        7.99     12.78 o
  -5   6   9        8.09        8.79     15.44 o
  -4   6   9       70.53       72.01     10.10 o
  -3   6   9        7.39        8.88      8.94 o
  -2   6   9        5.54       -1.63      9.59 o
  -1   6   9       46.53       51.93     10.82 o
   0   6   9       10.77        1.82     11.18 o
   1   6   9       10.18        5.98     10.54 o
   2   6   9      190.07      180.47      9.60 o
   3   6   9       69.20       68.00      9.23 o
   4   6   9       14.54        8.60      8.64 o
   5   6   9        5.04        5.84     11.53 o
   6   6   9       57.46       58.32     10.56 o
   7   6   9       47.56       40.96     10.33 o
  -8   7   9       13.34       23.16     13.58 o
  -7   7   9        1.57       -1.33     13.58 o
  -6   7   9       65.73       67.41     10.81 o
  -5   7   9       33.98       31.79     16.77 o
  -4   7   9       36.57       31.74     10.36 o
  -3   7   9       27.65       25.56      9.69 o
  -2   7   9       21.38       29.92     11.77 o
  -1   7   9       52.39       33.55      9.60 o
   0   7   9        0.02        7.63     10.04 o
   1   7   9        0.56        0.79     14.51 o
   2   7   9        5.60        1.89     16.11 o
   3   7   9       25.14       19.07     10.75 o
 -19   0  10      144.13      120.97     11.63 o
 -18   0  10       81.15      101.43      9.87 o
 -17   0  10       63.74       57.43      9.58 o
 -16   0  10       20.35       28.30      9.89 o
 -15   0  10       71.40       78.43     21.97 o
 -14   0  10      656.18      680.38     29.95 o
 -13   0  10     1272.99     1283.50     24.89 o
 -12   0  10      674.57      746.12     11.10 o
 -11   0  10      913.18      969.03     18.64 o
 -10   0  10       52.62       62.00     10.45 o
  -9   0  10      334.35      315.08     22.76 o
  -8   0  10       56.93       73.86      9.46 o
  -7   0  10      338.07      328.39     11.05 o
  -6   0  10      594.73      499.64     10.61 o
  -5   0  10      266.17      276.10     13.05 o
  -4   0  10       21.66       53.78     10.92 o
  -3   0  10      253.54      309.01      9.31 o
  -2   0  10     1889.85     1868.57     14.30 o
  -1   0  10     1340.52     1411.67     20.77 o
   0   0  10      368.59      370.36     13.58 o
   1   0  10      521.11      534.10     14.91 o
   2   0  10      950.29      844.23     11.58 o
   3   0  10     5325.25     5591.13     92.52 o
   4   0  10      519.15      555.03     23.70 o
   5   0  10     2072.24     2166.59     15.03 o
   6   0  10       72.99       65.05     11.72 o
   7   0  10       56.69       59.70     10.12 o
   8   0  10      992.68      915.07     54.85 o
   9   0  10      547.40      496.01     10.16 o
  10   0  10      320.03      334.12     10.65 o
  11   0  10        8.43       12.29      8.84 o
  12   0  10        2.15       11.98      9.13 o
  13   0  10      181.29      148.14     10.65 o
  14   0  10      121.87      120.62     21.43 o
 -19   1  10       26.84       13.60      7.35 o
 -18   1  10        7.81       14.20      6.82 o
 -17   1  10        0.89        9.79      7.65 o
 -16   1  10      157.72      184.97      7.19 o
 -15   1  10       56.51       64.55      7.42 o
 -14   1  10      352.76      358.77      7.16 o
 -13   1  10       44.10       46.50      7.27 o
 -12   1  10       38.37       54.82      6.41 o
 -11   1  10       32.73       27.25      6.40 o
 -10   1  10     1695.51     1710.71     16.56 o
  -9   1  10     1977.32     2015.41     20.68 o
  -8   1  10      323.14      332.44      6.81 o
  -7   1  10      380.23      395.02      7.72 o
  -6   1  10       51.21       49.90      6.27 o
  -5   1  10     1801.93     1766.24     17.97 o
  -4   1  10     1298.56     1382.18     14.90 o
  -3   1  10       48.35       41.52      6.57 o
  -2   1  10        5.09       10.91      6.79 o
  -1   1  10       34.43       19.82      6.23 o
   0   1  10     4113.58     4120.11     20.55 o
   1   1  10       56.63       68.01      9.82 o
   2   1  10        0.02        5.00      7.98 o
   3   1  10       44.70       54.04      7.15 o
   4   1  10     1001.43     1035.32      9.45 o
   5   1  10     1022.04     1138.69     21.61 o
   6   1  10      204.67      210.67      6.96 o
   7   1  10      304.67      262.36      7.07 o
   8   1  10     3124.54     3139.74     20.21 o
   9   1  10      326.64      368.52      7.31 o
  10   1  10      249.90      251.38      7.51 o
  11   1  10        0.52        6.47      7.33 o
  12   1  10       29.94       26.11      7.80 o
  13   1  10      211.86      193.77      7.63 o
 -18   2  10       50.68       56.81      7.36 o
 -17   2  10       31.77       28.17      7.08 o
 -16   2  10        6.14       17.32      7.12 o
 -15   2  10      112.24      113.58      6.92 o
 -14   2  10      236.28      236.92      7.20 o
 -13   2  10      819.02      858.71     12.16 o
 -12   2  10      569.18      597.26      9.13 o
 -11   2  10      463.60      452.67      7.61 o
 -10   2  10       78.36       86.54      6.80 o
  -9   2  10      370.79      423.96      8.38 o
  -8   2  10       99.51      109.99      6.99 o
  -7   2  10        1.25        2.23      7.20 o
  -6   2  10      174.74      149.26     11.19 o
  -5   2  10        8.66        9.65      9.21 o
  -4   2  10       22.25       21.72      7.56 o
  -3   2  10       75.52       83.94      8.64 o
  -2   2  10      748.60      748.17     12.11 o
  -1   2  10      450.57      503.58      9.68 o
   0   2  10      373.67      371.08     12.05 o
   1   2  10      508.88      500.60     11.62 o
   2   2  10      638.62      603.01     10.31 o
   3   2  10     4070.67     4176.89     63.80 o
   4   2  10      110.68      107.32      7.33 o
   5   2  10     1156.01     1184.40     15.03 o
   6   2  10      319.41      330.47     10.52 o
   7   2  10       39.63       44.84      6.50 o
   8   2  10      636.74      662.86      7.96 o
   9   2  10      335.65      298.18      9.84 o
  10   2  10      180.12      180.52     10.18 o
  11   2  10       10.01        8.36      6.81 o
  12   2  10       68.99       81.02      7.82 o
  13   2  10       43.97       31.11      7.27 o
 -17   3  10        4.23        0.07      7.76 o
 -16   3  10       54.61       50.23      8.10 o
 -15   3  10       26.73       30.47      7.25 o
 -14   3  10      114.12      105.54      7.41 o
 -13   3  10       81.33       72.13      7.03 o
 -12   3  10       13.62       16.87      7.20 o
 -11   3  10        5.34       11.65      6.98 o
 -10   3  10      661.08      654.03      8.78 o
  -9   3  10      577.15      590.34      8.76 o
  -8   3  10        4.90        6.54      6.96 o
  -7   3  10      394.35      416.61      9.71 o
  -6   3  10       44.23       45.88     10.41 o
  -5   3  10      515.87      502.46     10.99 o
  -4   3  10      299.46      270.32     10.18 o
  -3   3  10      137.15      133.41      7.57 o
  -2   3  10        9.25       16.54      6.86 o
  -1   3  10       69.94       77.51      7.32 o
   0   3  10      618.83      599.71      9.40 o
   1   3  10        9.10       19.15     10.28 o
   2   3  10        0.01        3.23      9.02 o
   3   3  10      135.07      153.83      8.98 o
   4   3  10      433.88      445.81     11.52 o
   5   3  10       67.62       71.83      7.03 o
   6   3  10        0.41       10.51      7.17 o
   7   3  10      689.17      701.01     11.45 o
   8   3  10      367.41      348.06      7.45 o
   9   3  10       24.59       28.69      7.60 o
  10   3  10       33.55       24.92      7.35 o
  11   3  10       17.25       27.76      6.75 o
  12   3  10       75.51       82.37      7.42 o
 -16   4  10        1.57        4.30      8.61 o
 -15   4  10       53.98       57.92      7.77 o
 -14   4  10       57.14       58.74      7.72 o
 -13   4  10      134.72      139.46      7.85 o
 -12   4  10      340.03      348.09      8.27 o
 -11   4  10       95.50       81.74      7.44 o
 -10   4  10       29.64       30.52      7.70 o
  -9   4  10       14.42       10.02      8.25 o
  -8   4  10       13.45       14.24      8.30 o
  -7   4  10        7.58       -0.27     11.72 o
  -6   4  10       61.98       83.87     11.98 o
  -5   4  10       28.82       45.53     14.64 o
  -4   4  10        8.34        7.99     11.98 o
  -3   4  10      217.93      251.44     10.04 o
  -2   4  10      178.61      165.30     16.64 o
  -1   4  10        9.08       19.40      9.32 o
   0   4  10      337.97      365.87      8.92 o
   1   4  10       15.49       16.78      7.87 o
   2   4  10     1192.24     1372.38     15.61 o
   3   4  10      442.46      413.20     11.35 o
   4   4  10       68.69       54.98      8.97 o
   5   4  10      341.67      333.35      9.44 o
   6   4  10      144.75      142.44      9.27 o
   7   4  10       35.42       40.65      8.49 o
   8   4  10       78.79       77.94      7.35 o
   9   4  10      125.05      122.74      7.60 o
  10   4  10       14.18       11.94      7.78 o
  11   4  10       97.67       90.48      7.85 o
 -14   5  10       10.84        9.12      7.90 o
 -13   5  10      134.62      115.56      8.84 o
 -12   5  10        0.11       -0.31      8.36 o
 -11   5  10        5.89        5.15      8.44 o
 -10   5  10      178.74      182.92      9.12 o
  -9   5  10       24.35       22.10     14.91 o
  -8   5  10       94.13      116.62     13.31 o
  -7   5  10       80.75       83.60     12.25 o
  -6   5  10       42.64       60.17     11.98 o
  -5   5  10       38.40       33.81     11.45 o
  -4   5  10      135.09      116.09      8.66 o
  -3   5  10       64.59       74.82      8.38 o
  -2   5  10       41.27       43.86      8.28 o
  -1   5  10       24.90       46.05      9.85 o
   0   5  10        3.62       13.70      8.18 o
   1   5  10       55.78       63.03      9.27 o
   2   5  10       28.07       39.88      8.38 o
   3   5  10      238.58      252.14      9.03 o
   4   5  10      157.27      142.45      9.98 o
   5   5  10        7.96       21.15      9.31 o
   6   5  10        0.96        1.45     10.77 o
   7   5  10      163.16      148.36      9.59 o
   8   5  10       57.21       39.69     10.88 o
   9   5  10        1.69        8.91      9.44 o
 -11   6  10        2.48       11.72     13.85 o
 -10   6  10       29.63       27.16     13.85 o
  -9   6  10        0.00        0.00     13.31 o
  -8   6  10        0.32       -2.93     12.78 o
  -7   6  10        4.20       -2.93     12.78 o
  -6   6  10       54.55       60.97     13.05 o
  -5   6  10       13.57       13.03      9.03 o
  -4   6  10       30.28       41.09      9.40 o
  -3   6  10       57.31       59.85      9.12 o
  -2   6  10       21.22       18.76      9.13 o
  -1   6  10        6.79        0.71      9.09 o
   0   6  10       21.42       28.82     11.09 o
   1   6  10        8.13        9.77      9.64 o
   2   6  10      247.74      250.05     10.17 o
   3   6  10       40.11       27.06     11.29 o
   4   6  10       30.92       27.53      9.78 o
   5   6  10       39.73       40.55      8.46 o
   6   6  10       34.97       26.28     10.52 o
  -6   7  10       21.32       15.29     10.87 o
  -5   7  10        0.97       -1.91     11.29 o
  -4   7  10       18.48       15.50      9.13 o
  -3   7  10       54.20       55.16      9.68 o
  -2   7  10        1.37        8.85     10.36 o
  -1   7  10        9.05       24.96     10.55 o
   0   7  10        4.93       23.78     11.48 o
   1   7  10        2.57        8.69     10.65 o
 -18   1  11        1.09       10.61      6.99 o
 -17   1  11        0.90        6.86      6.89 o
 -16   1  11        3.73       12.38      7.05 o
 -15   1  11       41.55       34.71      6.85 o
 -14   1  11        0.01       -2.25      6.19 o
 -13   1  11        3.47        0.89      6.29 o
 -12   1  11       13.29       19.45      6.19 o
 -11   1  11       46.09       42.91      6.50 o
 -10   1  11      240.30      223.90      6.99 o
  -9   1  11       11.18       17.73      5.90 o
  -8   1  11       22.48       24.92      6.27 o
  -7   1  11       22.98       24.28      6.55 o
  -6   1  11        3.69       14.99      8.63 o
  -5   1  11       89.26       97.41     10.44 o
  -4   1  11       74.41       69.86      7.52 o
  -3   1  11       25.98       23.54      6.52 o
  -2   1  11       88.80       85.72      6.69 o
  -1   1  11       51.25       45.87      6.69 o
   0   1  11       61.68       51.51     10.54 o
   1   1  11      548.81      495.67     11.25 o
   2   1  11      142.23      121.60      8.38 o
   3   1  11       35.98       44.76      6.76 o
   4   1  11        1.08        6.41      6.56 o
   5   1  11        1.52        5.48      6.19 o
   6   1  11       70.39       65.37      7.27 o
   7   1  11       46.17       43.03      6.76 o
   8   1  11        6.49       11.93      6.77 o
   9   1  11       67.50       65.97      6.46 o
  10   1  11       64.89       53.45      6.47 o
  11   1  11        9.28       17.78      6.59 o
  12   1  11        0.18       11.39      6.65 o
  13   1  11        8.29       18.19      6.95 o
 -18   2  11       14.37       12.57      7.15 o
 -17   2  11        0.57        8.43      7.51 o
 -16   2  11       26.38       14.12      7.10 o
 -15   2  11        0.49        4.13      7.20 o
 -14   2  11       21.63       23.69      6.60 o
 -13   2  11       88.62       79.60      6.90 o
 -12   2  11        5.94       10.32      6.10 o
 -11   2  11       20.44       17.52      6.64 o
 -10   2  11      145.43      132.62      7.07 o
  -9   2  11      153.06      148.48      7.45 o
  -8   2  11        9.29       11.52      6.81 o
  -7   2  11        2.20        0.44      7.33 o
  -6   2  11       49.39       46.20      9.70 o
  -5   2  11      519.97      497.67      9.77 o
  -4   2  11      236.03      210.82      8.32 o
  -3   2  11       15.44       22.24      6.70 o
  -2   2  11        2.51        8.58      6.63 o
  -1   2  11      374.98      346.23      7.93 o
   0   2  11      681.51      649.58     12.14 o
   1   2  11        1.42        8.03      9.53 o
   2   2  11        0.47        9.04      7.30 o
   3   2  11       12.44       22.04      8.07 o
   4   2  11      160.44      144.69      8.21 o
   5   2  11      239.80      211.73      7.46 o
   6   2  11       10.86        6.20      6.85 o
   7   2  11       65.47       66.54      6.86 o
   8   2  11      100.20      104.06      6.78 o
   9   2  11       14.89       10.32      6.60 o
  10   2  11       53.67       39.91      6.79 o
  11   2  11        1.42        2.52      6.97 o
  12   2  11       45.68       42.87      7.33 o
 -17   3  11        2.15        7.99      7.66 o
 -16   3  11       24.76       20.20      7.85 o
 -15   3  11      159.15      151.52     10.46 o
 -14   3  11        1.75       12.03      7.02 o
 -13   3  11       22.00       24.37      7.05 o
 -12   3  11       75.56       71.12      7.50 o
 -11   3  11        0.30        4.61      6.97 o
 -10   3  11      146.58      150.64      6.95 o
  -9   3  11       26.33       25.81      7.25 o
  -8   3  11       33.18       33.05      7.64 o
  -7   3  11      126.98      119.15     10.36 o
  -6   3  11      179.62      181.27     10.69 o
  -5   3  11        2.29        6.64      8.92 o
  -4   3  11      415.83      384.40     11.44 o
  -3   3  11      124.21      133.65      7.42 o
  -2   3  11       80.88       86.16      7.78 o
  -1   3  11       10.19       22.30      7.01 o
   0   3  11        2.41       11.09      6.96 o
   1   3  11      531.15      506.44     34.08 o
   2   3  11      174.86      151.64     11.36 o
   3   3  11        5.69       10.22      7.75 o
   4   3  11      125.15      112.44      8.46 o
   5   3  11       86.26       90.14      8.53 o
   6   3  11       14.26        7.05      6.89 o
   7   3  11       80.83       78.63      7.47 o
   8   3  11       55.44       56.48      6.89 o
   9   3  11       63.27       53.14      7.38 o
  10   3  11       21.56       20.84      7.06 o
  11   3  11        0.70        1.55      6.98 o
 -16   4  11        9.97       12.93      8.23 o
 -15   4  11        4.84       15.25      7.68 o
 -14   4  11        7.74       10.01      7.72 o
 -13   4  11       56.18       46.42      7.75 o
 -12   4  11        0.49        1.44      7.33 o
 -11   4  11       67.88       65.89      7.80 o
 -10   4  11       20.39       21.24      7.32 o
  -9   4  11       46.50       40.35      8.98 o
  -8   4  11        0.84        0.82      9.71 o
  -7   4  11        0.17        2.66     11.18 o
  -6   4  11       52.85       62.04     11.72 o
  -5   4  11      344.13      344.00     13.31 o
  -4   4  11       59.11       70.11      9.20 o
  -3   4  11       32.45       35.99      9.13 o
  -2   4  11       28.01       33.46      9.19 o
  -1   4  11      206.13      219.25      8.94 o
   0   4  11      614.78      571.12     10.34 o
   1   4  11      102.70      103.92      8.83 o
   3   4  11       66.96       78.81      9.38 o
   4   4  11      253.24      256.81      9.90 o
   5   4  11       40.66       34.39      8.98 o
   6   4  11       53.07       44.46      8.59 o
   7   4  11       37.15       38.35      8.65 o
   8   4  11       50.34       48.42      9.01 o
   9   4  11       90.73       82.80      7.49 o
  10   4  11        2.56        5.24      7.36 o
 -14   5  11        5.97        5.01      8.83 o
 -13   5  11        4.58       -0.27      8.22 o
 -12   5  11       10.73        3.96      8.73 o
 -11   5  11        9.40       18.85      8.59 o
 -10   5  11        9.36        6.92     15.71 o
  -9   5  11       36.57       28.22     12.25 o
  -8   5  11        9.47      -12.25     12.25 o
  -7   5  11        0.12       -9.05     14.91 o
  -6   5  11      124.65      115.82     13.05 o
  -5   5  11        0.01        0.40      8.47 o
  -4   5  11      115.97      118.39      8.93 o
  -3   5  11       26.74       33.45      9.51 o
  -2   5  11       15.43       20.85      8.56 o
  -1   5  11       20.35       44.42     15.18 o
   0   5  11        0.46       -2.45      9.21 o
   1   5  11      126.29      117.86      8.94 o
   2   5  11        8.52       13.23      7.83 o
   3   5  11        5.58        8.82      8.10 o
   4   5  11       28.65       24.79     10.81 o
   5   5  11       17.45       21.75      9.59 o
   6   5  11       13.10       15.19      9.68 o
   7   5  11       24.72       28.44      9.47 o
   8   5  11       22.31       25.83     10.17 o
 -11   6  11        8.38        9.59     17.04 o
 -10   6  11        4.99        2.93     13.58 o
  -9   6  11        2.91        4.79     13.05 o
  -8   6  11        5.47       14.38     16.24 o
  -7   6  11        1.44        6.92     12.78 o
  -6   6  11       62.34       76.97     10.42 o
  -5   6  11        9.82       12.14      9.22 o
  -4   6  11       42.15       35.21     11.20 o
  -3   6  11       12.09       18.45      9.13 o
  -2   6  11       10.20       15.97     10.38 o
  -1   6  11      153.34      142.62     10.35 o
   0   6  11       87.87       76.01     11.20 o
   1   6  11      212.21      177.46     15.18 o
   2   6  11        4.26       11.05     10.16 o
   3   6  11       63.76       63.48      9.78 o
   4   6  11       50.64       54.14     10.42 o
   5   6  11       43.47       35.37      9.11 o
 -18   0  12       18.34       12.07     11.19 o
 -17   0  12        2.24       -8.81     10.54 o
 -16   0  12       79.46      102.34     10.65 o
 -15   0  12        7.75       15.29      9.91 o
 -14   0  12        0.11       -0.92      8.75 o
 -13   0  12        1.90       12.25      8.85 o
 -12   0  12      644.88      669.98     15.31 o
 -11   0  12       87.90       88.21     13.98 o
 -10   0  12      160.43      152.47     10.63 o
  -9   0  12       81.64      104.07      9.85 o
  -8   0  12      620.15      698.75     15.98 o
  -7   0  12      632.10      620.90     15.71 o
  -6   0  12     1168.20     1104.95     19.97 o
  -5   0  12     3338.65     3351.86     27.16 o
  -4   0  12        3.85       12.11      8.28 o
  -3   0  12       32.04       45.89      9.27 o
  -2   0  12      104.06       98.97      9.33 o
  -1   0  12     2112.65     2068.64     19.84 o
   0   0  12     9263.33     9608.80     39.41 o
   1   0  12      352.85      359.44     16.51 o
   2   0  12      119.41      109.43     13.85 o
   3   0  12      246.66      290.52      9.58 o
   4   0  12     1197.01     1228.62     13.04 o
   5   0  12      166.68      173.86      9.60 o
   6   0  12       16.37       10.34     10.12 o
   7   0  12       40.19       28.05     11.32 o
   8   0  12        1.80        7.56      9.46 o
   9   0  12      311.49      339.06     17.71 o
  10   0  12        6.32        1.93      9.32 o
  11   0  12        0.86      -11.32     13.05 o
  12   0  12      171.63      161.89     10.54 o
 -18   1  12       59.68       64.10      7.54 o
 -17   1  12       12.73       18.34      7.39 o
 -16   1  12        0.00       -0.60      7.06 o
 -15   1  12      198.37      182.15      7.21 o
 -14   1  12       44.72       46.31      9.15 o
 -13   1  12      190.72      190.97      6.97 o
 -12   1  12       24.85       29.42      6.59 o
 -11   1  12       56.71       63.77      8.03 o
 -10   1  12       80.00       96.34      7.56 o
  -9   1  12      102.42       91.80      6.46 o
  -8   1  12      123.30      129.83      6.55 o
  -7   1  12       10.64        6.92      8.69 o
  -6   1  12        4.49        4.08      8.83 o
  -5   1  12      391.38      365.58      8.78 o
  -4   1  12       53.76       68.48      6.42 o
  -3   1  12       76.05       85.33      6.82 o
  -2   1  12     1339.25     1411.94      9.40 o
  -1   1  12       63.81       69.18      6.50 o
   0   1  12      120.15      126.80     12.38 o
   1   1  12      906.24      922.58     11.55 o
   2   1  12      725.20      757.16     11.38 o
   3   1  12     4051.27     4317.50     39.78 o
   4   1  12       54.00       57.58      6.73 o
   5   1  12      356.22      388.50      8.71 o
   7   1  12       28.29       32.24      6.36 o
   8   1  12      509.96      490.06     13.26 o
   9   1  12      394.12      414.27     19.71 o
  10   1  12      117.01      121.15      7.44 o
  11   1  12        2.15        7.63      6.98 o
  12   1  12      114.22      149.61     15.33 o
 -17   2  12        0.00        6.28      7.62 o
 -16   2  12       29.59       30.48      8.31 o
 -15   2  12        1.06       -1.34      6.70 o
 -14   2  12       10.76       11.87      7.33 o
 -13   2  12       71.78       69.20      7.00 o
 -12   2  12      290.49      280.33      7.96 o
 -11   2  12       70.47       82.37      6.73 o
 -10   2  12      103.84      109.31      6.76 o
  -9   2  12        2.08        2.25      6.35 o
  -8   2  12        4.71        1.56      7.75 o
  -7   2  12      198.09      188.42     10.22 o
  -6   2  12      937.23      955.90     11.09 o
  -5   2  12     1793.81     1788.42     13.55 o
  -4   2  12        3.50        6.80      6.49 o
  -3   2  12        0.80        3.95      6.39 o
  -2   2  12      268.61      263.97      7.26 o
  -1   2  12      889.06      889.67      9.73 o
   0   2  12     5083.68     5260.64     19.02 o
   1   2  12      769.28      771.30     24.36 o
   2   2  12      288.77      324.24     14.24 o
   3   2  12        3.37        1.96      7.44 o
   4   2  12      435.53      445.77      9.98 o
   5   2  12       43.44       47.45      7.23 o
   6   2  12       33.74       29.07      8.65 o
   7   2  12       82.55       79.61      7.09 o
   8   2  12        0.60        6.02      6.55 o
   9   2  12      198.81      212.12     10.86 o
  10   2  12        0.24        2.74      7.15 o
  11   2  12        2.66       12.33      7.26 o
 -17   3  12       34.47       31.44      8.31 o
 -16   3  12        0.49        2.21      8.04 o
 -15   3  12      103.34       95.72      8.07 o
 -14   3  12        0.16        4.97      7.63 o
 -13   3  12      100.74      103.29      8.46 o
 -12   3  12       76.34       83.20      7.30 o
 -11   3  12        0.05        2.08      6.68 o
 -10   3  12        3.28        5.68      7.47 o
  -9   3  12       13.57       14.76      7.55 o
  -8   3  12       40.86       46.24      9.84 o
  -7   3  12       35.87       35.92      8.68 o
  -6   3  12      123.07      125.56     10.03 o
  -5   3  12       18.88       25.14      8.52 o
  -4   3  12       28.40       46.12      7.46 o
  -3   3  12       32.58       41.86      7.62 o
  -2   3  12      105.22      114.43      7.17 o
  -1   3  12       32.60       26.79      6.92 o
   0   3  12      102.76      102.33      7.05 o
   1   3  12      551.40      560.46      9.66 o
   2   3  12        2.28        5.04      9.14 o
   3   3  12      439.54      426.88     16.99 o
   4   3  12      249.81      256.32     11.19 o
   5   3  12      151.48      149.79      9.36 o
   6   3  12        4.73        2.52      8.17 o
   7   3  12       31.34       34.34      7.09 o
   8   3  12       19.81       28.90      7.28 o
   9   3  12      212.16      198.67      8.87 o
  10   3  12       71.43       65.08      7.40 o
 -15   4  12        3.00        3.43      8.52 o
 -14   4  12        8.13       11.57      7.78 o
 -13   4  12      130.93      121.95      7.92 o
 -12   4  12      135.02      133.68      8.43 o
 -11   4  12        1.69        7.47      7.30 o
 -10   4  12       16.95       17.43      8.25 o
  -9   4  12        1.41        1.09     12.88 o
  -8   4  12       40.35       57.01     10.42 o
  -7   4  12      120.61      111.29     12.78 o
  -6   4  12      273.65      278.23     13.58 o
  -5   4  12      391.38      374.62     13.58 o
  -4   4  12        0.03        0.40      8.28 o
  -3   4  12      116.59      141.73      8.84 o
  -2   4  12       28.40       22.52      9.32 o
  -1   4  12      334.38      364.78      8.81 o
   0   4  12     1037.43      945.06     17.80 o
   1   4  12      418.52      407.77      9.07 o
   2   4  12        9.35       18.18      8.30 o
   3   4  12       13.63       15.86     10.28 o
   4   4  12      104.91      109.27      9.04 o
   5   4  12        4.65        7.38      8.73 o
   6   4  12       80.62       93.94      9.28 o
   7   4  12        8.22        8.85      8.93 o
   8   4  12       81.00       87.88      9.44 o
   9   4  12        0.43        0.56      9.36 o
 -13   5  12        0.38        3.27      8.51 o
 -12   5  12        8.68       18.93      8.86 o
 -11   5  12       30.85       31.15     15.98 o
 -10   5  12        8.56        9.59     13.05 o
  -9   5  12        3.44       10.12     12.51 o
  -8   5  12        2.41        1.33     12.25 o
  -7   5  12       48.62       72.15     15.18 o
  -6   5  12       67.69       60.97     12.51 o
  -5   5  12       10.68       11.51      8.56 o
  -4   5  12        4.74       20.25      9.47 o
  -3   5  12      224.51      227.57     10.25 o
  -2   5  12       39.09       47.79      9.79 o
  -1   5  12       36.42       37.76      9.59 o
   0   5  12       38.18       43.77      8.85 o
   1   5  12      178.63      165.36      9.72 o
   2   5  12        7.03       14.14      8.83 o
   3   5  12       32.15       16.92      8.29 o
   4   5  12      112.63      114.34     11.78 o
   5   5  12       30.29       29.38      9.50 o
   6   5  12       84.05       98.81      9.90 o
  -9   6  12        0.71       15.71     15.71 o
  -8   6  12       12.12       36.74     13.31 o
  -7   6  12       24.39       15.71     13.05 o
  -6   6  12       98.96       90.01     10.73 o
  -5   6  12       17.61       23.30      9.60 o
  -4   6  12       17.36       28.93      9.50 o
  -3   6  12       12.87       27.39      9.98 o
  -2   6  12        4.00        7.98      9.97 o
  -1   6  12       65.04       63.93     14.38 o
   0   6  12      108.99       78.41     10.84 o
   1   6  12      147.57      146.47     14.78 o
   2   6  12        0.57        0.08     10.65 o
   3   6  12        3.81       17.57     13.31 o
 -17   1  13        1.98        9.13      7.41 o
 -16   1  13       10.61       15.15      8.57 o
 -15   1  13        6.96        4.89      6.74 o
 -14   1  13        2.16        7.82      6.99 o
 -13   1  13        3.24        0.58      6.41 o
 -12   1  13        3.51        6.50      6.20 o
 -11   1  13       34.77       27.97      5.88 o
 -10   1  13        2.27        0.62      6.15 o
  -9   1  13       39.58       43.64      6.85 o
  -8   1  13        1.90        3.40      8.89 o
  -7   1  13        0.56        6.50      9.01 o
  -6   1  13       53.28       68.01     12.78 o
  -5   1  13       93.24       87.77      7.87 o
  -4   1  13      192.67      170.14      7.34 o
  -3   1  13       18.79       16.87      6.62 o
  -2   1  13        1.49        4.40      6.58 o
  -1   1  13       11.54       13.64      7.18 o
   0   1  13       36.93       36.03      8.64 o
   1   1  13      131.31      119.75      9.85 o
   2   1  13        1.41       11.27      9.72 o
   3   1  13       19.52       22.90      8.66 o
   4   1  13       63.24       57.99      7.61 o
   5   1  13        3.85        6.33      6.25 o
   6   1  13        7.46        9.47      6.46 o
   7   1  13       36.59       39.03      6.66 o
   8   1  13       27.03       28.41      7.42 o
   9   1  13       31.12       32.90      7.06 o
  10   1  13        2.90        5.38      6.79 o
 -17   2  13        1.71        5.20      7.63 o
 -16   2  13        5.81        9.60      7.33 o
 -15   2  13       56.27       52.75      7.79 o
 -14   2  13        5.65       20.27      6.89 o
 -13   2  13        8.37       18.92      7.23 o
 -12   2  13       16.58       13.69      7.57 o
 -11   2  13       12.85       20.64      6.66 o
 -10   2  13       97.92       86.59      7.22 o
  -9   2  13        6.84       -0.69     13.05 o
  -8   2  13        1.03        3.48      9.65 o
  -7   2  13       12.60       13.63      9.75 o
  -6   2  13      102.80      105.79      9.25 o
  -5   2  13       90.26      101.71      8.47 o
  -4   2  13       45.88       40.38      6.96 o
  -3   2  13      121.05      119.65      7.22 o
  -2   2  13        0.18       -1.17      6.46 o
  -1   2  13       24.19       32.10      6.82 o
   0   2  13      476.77      458.12      8.53 o
   1   2  13       34.09       35.29      9.53 o
   2   2  13       72.27       71.07      9.91 o
   3   2  13        2.31        2.02     15.71 o
   4   2  13      116.95       92.55      8.54 o
   5   2  13      279.72      251.92     14.55 o
   6   2  13        4.90        4.88      6.59 o
   7   2  13       10.00        4.58      6.41 o
   8   2  13       13.65       28.17      7.66 o
   9   2  13        6.15        6.38      7.27 o
  10   2  13       24.73       26.88      7.35 o
 -16   3  13        8.44        7.74      7.77 o
 -15   3  13        2.32       20.50     12.34 o
 -14   3  13        0.07       -0.18      7.74 o
 -13   3  13        1.15        6.63      7.11 o
 -12   3  13       24.80       24.01      6.98 o
 -11   3  13        3.23        4.14      6.84 o
 -10   3  13       35.77       41.95      7.63 o
  -9   3  13      279.54      280.47     16.24 o
  -8   3  13        3.37        8.13     10.52 o
  -7   3  13        0.02        3.67      8.55 o
  -6   3  13      163.14      158.88      9.14 o
  -5   3  13      126.60      106.14      7.27 o
  -4   3  13      126.99      115.45      7.32 o
  -3   3  13        3.08        4.05      6.80 o
  -2   3  13       13.57        7.94      6.84 o
  -1   3  13      194.09      169.25      7.99 o
   0   3  13       39.40       46.08      7.05 o
   1   3  13        8.75       15.62      7.56 o
   2   3  13       14.17       10.48      9.60 o
   3   3  13      117.55      133.52     10.79 o
   4   3  13      129.00      113.99      9.46 o
   5   3  13        1.14        8.47      8.22 o
   6   3  13        2.66        5.18      7.98 o
   7   3  13       28.32       24.36      8.81 o
   8   3  13      118.11      127.84      7.84 o
   9   3  13       11.17       15.54      7.57 o
 -14   4  13        2.10        9.18      7.87 o
 -13   4  13       10.15        8.92      8.25 o
 -12   4  13        0.47        4.01      8.30 o
 -11   4  13       32.41       42.77      9.20 o
 -10   4  13       20.75       31.54     10.83 o
  -9   4  13       22.70       21.16      9.99 o
  -8   4  13        4.59        6.67     10.30 o
  -7   4  13       17.77       19.49     10.93 o
  -6   4  13       61.67       78.01     12.25 o
  -5   4  13       88.29       89.27     12.51 o
  -4   4  13       26.24       31.30     18.50 o
  -3   4  13       75.61       94.08      8.94 o
  -2   4  13       46.71       42.13      8.04 o
  -1   4  13       44.97       60.80      9.13 o
   0   4  13      295.97      271.38      9.20 o
   1   4  13       98.25       95.31      7.48 o
   2   4  13       50.69       61.67      8.78 o
   3   4  13        0.24       -5.17     10.03 o
   4   4  13       11.44       11.06     11.01 o
   5   4  13       31.51       35.91      9.29 o
   6   4  13        1.58        9.44      9.32 o
   7   4  13        0.39        9.10      9.23 o
 -12   5  13        1.52       15.06     15.04 o
 -11   5  13        0.24       -3.99     13.58 o
 -10   5  13        4.89       22.37     13.05 o
  -9   5  13       49.05       57.78     15.98 o
  -8   5  13        0.00       14.64     12.78 o
  -7   5  13        0.28       18.90     12.78 o
  -6   5  13       31.25       28.30      8.94 o
  -5   5  13       60.50       48.31      9.04 o
  -4   5  13        0.01        9.97     10.82 o
  -3   5  13        1.84        9.45      8.85 o
  -2   5  13        1.18       11.32      8.85 o
  -1   5  13        5.62        4.31      8.94 o
   0   5  13       11.87       18.37      8.85 o
   1   5  13        5.14       -2.23      9.03 o
   2   5  13        2.90       -2.39      8.04 o
   3   5  13       77.74       78.33      9.77 o
   4   5  13       53.41       57.68      8.95 o
   5   5  13        0.01       -8.01     12.91 o
  -7   6  13       35.68       35.36      9.51 o
  -6   6  13       53.67       47.31     18.64 o
  -5   6  13        0.05       -0.46      9.32 o
  -4   6  13       32.94       28.95     10.42 o
  -3   6  13        8.75       21.37     10.10 o
  -2   6  13       35.59       26.92     11.29 o
  -1   6  13       38.90       28.72     10.04 o
   0   6  13       90.83       60.33      9.60 o
 -17   0  14       93.21       92.10     13.18 o
 -16   0  14       20.31       26.96     17.57 o
 -15   0  14      317.19      300.94     11.05 o
 -14   0  14      163.75      165.71     11.72 o
 -13   0  14       36.99       51.75     10.63 o
 -12   0  14        6.53       16.16      9.60 o
 -11   0  14        0.50       -6.09     10.04 o
 -10   0  14      787.78      836.04     27.96 o
  -9   0  14      356.87      347.73     17.31 o
  -8   0  14      559.46      524.25     17.04 o
  -7   0  14       56.93       58.58     12.25 o
  -6   0  14       11.45       29.05      8.56 o
  -5   0  14       69.99       69.25     10.54 o
  -4   0  14        1.16       28.18     10.16 o
  -3   0  14       95.55      105.35     10.63 o
  -1   0  14     1509.56     1572.92     24.10 o
   0   0  14       76.79       95.31      9.85 o
   1   0  14      154.76      171.47     13.31 o
   2   0  14        5.72       19.44     13.05 o
   3   0  14      915.78      903.66     19.17 o
   4   0  14        5.05       10.92     12.51 o
   5   0  14        3.99        6.20      9.51 o
   6   0  14      125.56      124.85     10.11 o
   7   0  14      585.29      704.16     51.25 o
   8   0  14      213.83      198.10     19.57 o
   9   0  14      116.70      143.33      9.88 o
 -17   1  14       17.32       28.58      8.81 o
 -16   1  14       86.75       84.00      8.53 o
 -15   1  14       51.69       58.35      7.33 o
 -14   1  14        5.32        7.73      6.88 o
 -13   1  14        0.33       13.99      7.36 o
 -12   1  14      194.22      199.29      7.23 o
 -11   1  14       95.09      104.67      6.75 o
 -10   1  14        2.27       18.25      7.84 o
  -9   1  14      159.46      152.58     10.30 o
  -8   1  14      123.10      106.64     11.85 o
  -7   1  14      730.09      848.46     12.15 o
  -6   1  14      922.98      925.20     15.57 o
  -5   1  14     1829.15     1849.71     33.55 o
  -4   1  14       78.16       80.06      6.92 o
  -3   1  14      166.37      174.91      6.89 o
  -2   1  14      225.94      242.44      7.10 o
  -1   1  14      330.42      330.71      7.42 o
   0   1  14       67.52       76.47      6.53 o
   1   1  14      199.98      197.63     13.05 o
   2   1  14       69.85       68.98      9.70 o
   3   1  14      207.04      210.99     10.92 o
   4   1  14      414.31      466.37     22.10 o
   5   1  14       80.36       94.73      7.73 o
   6   1  14       56.55       67.43      7.23 o
   7   1  14       28.48       34.32      7.38 o
   8   1  14       12.86        2.60      6.83 o
   9   1  14      215.46      271.31     19.10 o
 -16   2  14       37.07       45.09      7.64 o
 -15   2  14      180.65      178.12      9.53 o
 -14   2  14       35.14       32.51      8.20 o
 -13   2  14        3.94       11.99      7.22 o
 -12   2  14        1.26       14.16      6.46 o
 -11   2  14       43.99       50.67      7.36 o
 -10   2  14      324.19      299.41     30.09 o
  -9   2  14      183.50      181.52     11.70 o
  -8   2  14      411.98      373.95     11.98 o
  -7   2  14        0.93       -4.02      8.09 o
  -6   2  14        0.04       -0.76      8.15 o
  -5   2  14       10.81       17.97      6.32 o
  -4   2  14        8.88        9.61      6.42 o
  -3   2  14       10.24       21.26      6.39 o
  -2   2  14       58.74       49.63      6.93 o
  -1   2  14      421.73      424.27      7.99 o
   0   2  14       42.57       52.88      7.40 o
   1   2  14       59.11       61.97     10.90 o
   2   2  14        2.21        3.69      9.78 o
   3   2  14      306.45      283.31     10.81 o
   4   2  14        7.55       12.56      9.91 o
   5   2  14        0.72        6.04      8.38 o
   6   2  14        5.81       17.33      7.93 o
   7   2  14      183.13      217.19      9.55 o
   8   2  14      225.02      218.27      8.44 o
   9   2  14       26.95       32.33      7.41 o
 -15   3  14       16.11       12.19      8.09 o
 -14   3  14        2.90        8.68      7.47 o
 -13   3  14       48.75       52.59      7.33 o
 -12   3  14       51.14       57.79      7.39 o
 -11   3  14       10.92       14.51      8.24 o
 -10   3  14        0.21        5.21      9.60 o
  -9   3  14       57.55       67.33     10.43 o
  -8   3  14        4.89       12.86      8.72 o
  -7   3  14      150.27      167.78     10.62 o
  -6   3  14      397.66      431.78     11.24 o
  -5   3  14      567.95      535.41      8.74 o
  -4   3  14        2.86        2.57      7.39 o
  -3   3  14       12.50       21.18      7.11 o
  -2   3  14        1.77       10.68      7.08 o
  -1   3  14       64.92       58.67      7.21 o
   0   3  14        8.39       12.29      6.81 o
   1   3  14      274.00      255.64      7.71 o
   2   3  14      247.33      275.74     14.64 o
   3   3  14       22.62       20.48     12.51 o
   4   3  14      168.54      163.56     14.64 o
   5   3  14        8.84        7.57      8.85 o
   6   3  14       63.39       60.07      8.89 o
   7   3  14       43.64       35.38      9.09 o
 -13   4  14        7.48        4.28      8.80 o
 -12   4  14        8.23       16.20     11.57 o
 -11   4  14       28.59       40.03     13.10 o
 -10   4  14       32.13       34.07     10.24 o
  -9   4  14       60.55       75.35     11.91 o
  -8   4  14      149.28      134.61     10.94 o
  -7   4  14       40.74       55.64     10.69 o
  -6   4  14        0.57        4.86      8.14 o
  -5   4  14       12.20        8.60      8.56 o
  -4   4  14        2.34       -4.23      8.75 o
  -3   4  14        2.38       14.18      8.58 o
  -2   4  14      241.31      250.51      9.02 o
  -1   4  14       82.71       79.73      7.99 o
   0   4  14       48.43       44.96      7.73 o
   1   4  14        0.02        6.86      7.63 o
   2   4  14       12.34       16.25      7.41 o
   3   4  14        0.31        2.46      8.18 o
   4   4  14       55.24       52.78     10.97 o
   5   4  14        4.31        2.56     11.41 o
   6   4  14        7.04       16.03     10.27 o
 -10   5  14        0.01        4.26     12.51 o
  -9   5  14       11.96       19.97     13.31 o
  -8   5  14       66.87       68.96     16.51 o
  -7   5  14        1.85       10.38      9.32 o
  -6   5  14      162.33      141.40      9.88 o
  -5   5  14       74.74       52.27     10.16 o
  -4   5  14        4.19       -0.76      9.72 o
  -3   5  14       51.94       64.07     11.58 o
  -2   5  14        3.12        9.87      9.13 o
  -1   5  14       18.44       24.10      9.50 o
   0   5  14       14.25       22.57     18.37 o
   1   5  14      241.32      235.23     39.54 o
   2   5  14       38.94       35.43      8.54 o
   3   5  14       43.76       38.56      9.38 o
 -16   1  15       20.15       17.99      7.32 o
 -15   1  15        3.21       10.94      6.94 o
 -14   1  15        0.57       15.15      6.93 o
 -13   1  15        2.54        8.80      6.85 o
 -12   1  15        0.57        3.02      7.12 o
 -11   1  15       30.37       41.92     11.29 o
 -10   1  15       12.35        9.97      9.65 o
  -9   1  15       15.60        3.38     10.44 o
  -8   1  15        0.55       -4.61      9.34 o
  -7   1  15        0.65       12.92      7.21 o
  -6   1  15       16.23       18.29      6.67 o
  -5   1  15      102.17       99.58      6.64 o
  -4   1  15       47.53       55.66      6.44 o
  -3   1  15        3.61        3.84      6.63 o
  -2   1  15        2.74        3.02      6.38 o
  -1   1  15        3.07        5.61      6.85 o
   0   1  15       62.07       61.52      6.29 o
   1   1  15        0.15        2.30     12.51 o
   2   1  15       29.18       25.53     10.81 o
   3   1  15        1.47        3.49      9.22 o
   4   1  15        7.58        4.13     10.52 o
   5   1  15        8.23       11.28     11.48 o
   6   1  15        5.15       18.09      8.89 o
   7   1  15       26.16       20.91      7.59 o
   8   1  15        0.99       -0.01      7.48 o
 -15   2  15       34.39       23.25      7.22 o
 -14   2  15       40.87       42.90      7.41 o
 -13   2  15        0.02        1.22      6.97 o
 -12   2  15       18.55       18.53      7.75 o
 -11   2  15        7.63       20.52     11.09 o
 -10   2  15       14.41       16.78     10.92 o
  -9   2  15       99.00       87.76     10.17 o
  -8   2  15       16.14       17.66      8.33 o
  -7   2  15        1.58       -0.11      7.83 o
  -6   2  15      100.28       98.37      7.19 o
  -5   2  15       56.17       53.17      6.78 o
  -4   2  15        3.02        2.86      6.44 o
  -3   2  15        0.25        5.34      6.36 o
  -2   2  15        0.72        0.25      6.98 o
  -1   2  15      147.12      124.04      7.45 o
   0   2  15      138.56      128.11      7.03 o
   1   2  15       46.74       43.97      7.71 o
   2   2  15       21.44       18.03      9.72 o
   3   2  15      133.13      131.58     11.55 o
   4   2  15       54.75       55.34      9.97 o
   5   2  15        9.90        6.96     11.29 o
   6   2  15        0.31        8.78      8.36 o
   7   2  15        1.12        6.99      8.55 o
 -14   3  15        4.07        4.49      7.76 o
 -13   3  15        0.60        9.43      9.00 o
 -12   3  15        0.32        8.98     11.05 o
 -11   3  15       65.21       65.33     12.60 o
 -10   3  15       25.70       27.27     10.52 o
  -9   3  15       21.58       20.44      9.91 o
  -8   3  15        7.68        6.98      8.79 o
  -7   3  15        5.28       18.43      8.66 o
  -6   3  15      126.11      125.24      7.69 o
  -5   3  15       42.50       35.84      7.70 o
  -4   3  15        0.20        9.53      7.01 o
  -3   3  15      113.36      101.21      7.88 o
  -2   3  15        0.99        5.36      7.10 o
  -1   3  15       10.13        9.12      6.64 o
   0   3  15       90.76       89.71      7.24 o
   1   3  15        3.95       11.41      7.05 o
   2   3  15       27.13       17.38      9.19 o
   3   3  15        7.94       29.98     10.76 o
   4   3  15        0.32       16.23     11.84 o
   5   3  15      137.59      106.86     13.98 o
   6   3  15       13.88       26.08     11.92 o
 -12   4  15        3.00        3.90     12.02 o
 -11   4  15        3.18       -2.98     10.04 o
 -10   4  15       24.33       29.11     10.45 o
  -9   4  15       36.33       40.40     10.37 o
  -8   4  15        6.70        2.00     12.07 o
  -7   4  15        0.00        0.77      8.12 o
  -6   4  15       63.64       57.99      8.98 o
  -5   4  15       28.18       26.33      8.79 o
  -4   4  15        2.48       -1.51      8.03 o
  -3   4  15        0.71        5.66      7.91 o
  -2   4  15        0.17        6.20      8.60 o
  -1   4  15       14.39       19.53      7.77 o
   0   4  15        2.61       15.27      7.93 o
   1   4  15       20.76       28.26      7.76 o
   2   4  15        0.99        0.69      8.12 o
   3   4  15      150.35      136.05      9.76 o
   4   4  15        6.84        3.81     11.13 o
  -8   5  15        4.11       16.77      9.79 o
  -7   5  15       56.77       50.12      9.60 o
  -6   5  15       20.73       10.38     11.58 o
  -5   5  15       21.65       30.11     10.35 o
  -4   5  15        0.87        3.16     10.17 o
  -3   5  15       28.45       33.39     10.43 o
  -2   5  15        2.69       11.79     10.23 o
  -1   5  15       16.38       17.28      9.32 o
   0   5  15        6.76       11.27      9.69 o
 -15   0  16      138.20      117.33     10.25 o
 -14   0  16      177.08      174.33     12.70 o
 -13   0  16       11.17       13.76     10.24 o
 -12   0  16      209.20      212.20     14.64 o
 -11   0  16        1.83       10.65     13.31 o
 -10   0  16        2.84       14.64     13.05 o
  -9   0  16       11.36       16.77     15.71 o
  -8   0  16       49.85       38.61     15.44 o
  -7   0  16     1011.05     1161.89     13.68 o
  -6   0  16       65.88       57.06      9.46 o
  -5   0  16      300.77      365.68     16.91 o
  -4   0  16      139.57      132.91     10.01 o
  -3   0  16        0.52        6.87      9.27 o
  -2   0  16      785.19      794.99     33.68 o
  -1   0  16      202.11      206.87     13.71 o
   0   0  16      171.85      192.60     10.42 o
   1   0  16        5.67       17.36      8.74 o
   2   0  16      267.97      273.44     16.77 o
   3   0  16      130.66      124.61     16.77 o
   4   0  16      839.99     1028.53     18.37 o
   5   0  16       14.56       41.00     16.77 o
   6   0  16        0.00       21.30     16.77 o
   7   0  16       24.89       48.46     14.64 o
 -15   1  16      287.59      287.25     14.22 o
 -14   1  16        5.22        9.63      7.12 o
 -13   1  16        0.59       11.42      6.85 o
 -12   1  16       37.36       54.41     20.77 o
 -11   1  16      145.28      163.57     10.77 o
 -10   1  16      214.78      233.06     16.64 o
  -9   1  16        7.54        8.67      9.65 o
  -8   1  16        1.14       11.93      8.81 o
  -7   1  16       80.18       65.76      6.84 o
  -6   1  16      125.01      133.12      7.76 o
  -5   1  16       65.52       75.07      6.53 o
  -4   1  16        9.36       13.89      7.06 o
  -3   1  16      350.22      352.74      8.39 o
  -2   1  16       63.72       68.68      7.15 o
  -1   1  16      291.71      268.08      7.33 o
   0   1  16      134.16      130.35      6.67 o
   1   1  16       68.31       66.07      6.53 o
   2   1  16      256.15      268.92     10.94 o
   3   1  16       14.26       25.87     12.25 o
   4   1  16      108.05      114.09     10.68 o
   5   1  16       62.10       67.19     10.06 o
   6   1  16        7.41       16.08     10.87 o
 -14   2  16       87.19       96.50      7.87 o
 -13   2  16        1.96       -0.18      7.96 o
 -12   2  16       91.58       83.63     12.11 o
 -11   2  16        0.02        7.13     11.18 o
 -10   2  16        0.00        4.55      9.91 o
  -9   2  16        1.94       11.01      8.14 o
  -8   2  16      217.19      211.40      9.72 o
  -7   2  16      190.90      210.39      9.30 o
  -6   2  16        2.87       10.58      6.74 o
  -5   2  16       47.53       49.16      7.05 o
  -4   2  16       23.92       24.99      7.29 o
  -3   2  16       36.60       46.02      6.95 o
  -2   2  16      237.54      228.53     11.95 o
  -1   2  16      190.67      203.11      8.12 o
   0   2  16       59.62       64.25      7.09 o
   1   2  16       80.53       76.57      7.16 o
   2   2  16      110.00       98.53     13.18 o
   3   2  16      212.09      207.28     10.94 o
   4   2  16      230.78      261.29     10.69 o
   5   2  16       52.54       40.02     11.11 o
   6   2  16        5.61        3.77      9.97 o
 -13   3  16        8.75       10.36     10.78 o
 -12   3  16       27.11       28.33     11.37 o
 -11   3  16       75.84       84.00     15.04 o
 -10   3  16       27.29       35.33      9.92 o
  -9   3  16        1.04       10.10      8.70 o
  -8   3  16       24.12       31.29      9.99 o
  -7   3  16      109.60       87.99      8.21 o
  -6   3  16       60.81       65.99      7.99 o
  -5   3  16        0.46        0.35      7.12 o
  -4   3  16        3.40       -2.63      7.64 o
  -3   3  16       67.67       73.02      7.29 o
  -2   3  16        6.14       10.41      7.27 o
  -1   3  16      127.27      131.57      8.17 o
   0   3  16       18.68       20.84      7.60 o
   1   3  16        3.30        7.68      8.00 o
   2   3  16       25.73       30.26      7.40 o
   3   3  16        3.14        7.99     11.08 o
   4   3  16        4.24       18.77     12.05 o
 -10   4  16        3.66        7.68     10.69 o
  -9   4  16        8.95        9.13     12.44 o
  -8   4  16      164.11      160.23      8.89 o
  -7   4  16        6.73        9.89      8.35 o
  -6   4  16        5.43       11.05      9.19 o
  -5   4  16        0.25        8.08      8.08 o
  -4   4  16       10.39        7.44      8.25 o
  -3   4  16       34.23       45.93      8.21 o
  -2   4  16       22.85       22.61      8.06 o
  -1   4  16       83.93       76.58      8.79 o
   0   4  16        1.68        6.78      7.94 o
   1   4  16      130.50      133.74     11.40 o
   2   4  16       69.06       64.00      8.35 o
 -14   1  17        4.40       12.53     13.58 o
 -13   1  17        0.13        2.66      9.60 o
 -12   1  17        3.45       12.95     10.35 o
 -11   1  17        2.02        8.41      9.22 o
 -10   1  17       37.65       42.44     10.36 o
  -9   1  17        5.76        9.35      9.16 o
  -8   1  17        3.26        3.67      6.91 o
  -7   1  17        6.21       16.83      7.72 o
  -6   1  17        8.58        4.31      6.66 o
  -5   1  17       94.33       89.47      7.14 o
  -4   1  17       16.41       10.76      6.92 o
  -3   1  17        2.20        7.57      7.39 o
  -2   1  17       35.76       39.12      6.58 o
  -1   1  17        0.45        3.34      7.41 o
   0   1  17       17.70       16.81      6.63 o
   1   1  17        3.33        7.15      7.85 o
   2   1  17        6.96        7.58     10.61 o
   3   1  17       12.60       26.52     10.50 o
   4   1  17        2.34       12.15     10.88 o
 -13   2  17        0.58       -6.81     10.86 o
 -12   2  17        0.56       -1.44     11.86 o
 -11   2  17       72.04       59.50     10.88 o
 -10   2  17        1.79       -0.56      9.42 o
  -9   2  17        0.50        7.86      8.70 o
  -8   2  17        7.88        9.59      7.61 o
  -7   2  17       12.34       16.48      7.05 o
  -6   2  17      104.47      104.50      7.21 o
  -5   2  17        4.29        7.22      7.20 o
  -4   2  17        9.97        8.08      6.80 o
  -3   2  17       61.14       50.50      7.25 o
  -2   2  17      115.15      113.58      7.85 o
  -1   2  17       61.20       55.32      7.53 o
   0   2  17       12.77       19.12      7.52 o
   1   2  17        2.77        9.26      7.27 o
   2   2  17       11.08       12.14      6.84 o
   3   2  17       24.99       17.76     10.55 o
   4   2  17        9.37       22.56     10.67 o
 -11   3  17        0.57       -5.23      9.05 o
 -10   3  17       36.88       29.84      9.05 o
  -9   3  17        0.64        1.16      9.52 o
  -8   3  17        4.19        6.89      7.67 o
  -7   3  17        0.09        6.73      7.28 o
  -6   3  17        5.58        5.03      8.09 o
  -5   3  17      116.44      115.97      7.81 o
  -4   3  17       18.72       25.90      8.02 o
  -3   3  17       31.86       29.49      7.68 o
  -2   3  17       91.31       83.66      8.02 o
  -1   3  17        0.79       10.43      7.36 o
   0   3  17       98.93       82.17      8.36 o
   1   3  17       22.38       20.40      7.64 o
   2   3  17        3.08       17.90      7.82 o
  -7   4  17       40.15       34.03      8.76 o
  -6   4  17       37.09       30.82      9.07 o
  -5   4  17       31.76       28.62      8.67 o
  -4   4  17        1.30       -6.50      8.55 o
  -3   4  17        3.58       11.87      8.51 o
  -2   4  17      143.98      140.53      9.00 o
 -12   0  18      152.60      145.11     18.11 o
 -11   0  18      138.11      100.64     17.57 o
 -10   0  18      505.81      452.10     19.17 o
  -9   0  18        3.78        0.51     10.35 o
  -8   0  18       55.78       49.66      9.13 o
  -7   0  18      247.73      223.96     10.81 o
  -6   0  18      423.23      418.99     25.43 o
  -5   0  18      481.64      518.25     19.70 o
  -4   0  18       13.36       14.58     10.10 o
  -3   0  18        4.28        7.27     10.17 o
  -2   0  18      242.97      238.35     11.25 o
  -1   0  18      720.40      777.69     94.79 o
   0   0  18        8.45       14.03     10.04 o
   1   0  18        5.51       13.20      9.31 o
   2   0  18       36.78       48.65     17.04 o
   3   0  18        3.28       17.57     14.11 o
 -12   1  18       56.41       59.14     11.00 o
 -11   1  18        1.40        3.04     11.76 o
 -10   1  18        1.83        8.71      8.68 o
  -9   1  18      129.41      120.25      7.23 o
  -8   1  18       17.59       21.25      7.04 o
  -7   1  18       38.48       43.84      7.35 o
  -6   1  18        1.36       10.85      6.87 o
  -5   1  18        5.64        6.03      7.10 o
  -4   1  18        7.01       17.00      6.81 o
  -3   1  18      472.16      513.70      8.54 o
  -2   1  18      229.91      260.24      7.60 o
  -1   1  18       64.31       81.82      7.12 o
   0   1  18       16.84       19.77      7.21 o
   1   1  18        1.07        4.86      7.50 o
   2   1  18       25.65       24.38      8.51 o
 -11   2  18      184.35      159.84      9.68 o
 -10   2  18      156.91      147.61      9.71 o
  -9   2  18        2.01        5.08      7.49 o
  -8   2  18        1.34        8.42      8.11 o
  -7   2  18       94.06       92.90      8.02 o
  -6   2  18      389.85      350.21     10.24 o
  -5   2  18      156.08      161.97      7.89 o
  -4   2  18       33.25       29.11      7.28 o
  -3   2  18        0.37       14.64      7.66 o
  -2   2  18      305.40      283.78     11.89 o
  -1   2  18      238.21      220.17      9.61 o
   0   2  18       27.59       24.67      7.82 o
   1   2  18        0.91        3.74      7.88 o
  -8   3  18        5.34        7.40      7.97 o
  -7   3  18        0.39       12.80      7.87 o
  -6   3  18        2.04        1.55      7.65 o
  -5   3  18        0.46        0.75      7.88 o
  -4   3  18       28.08       29.40      7.78 o
  -3   3  18      134.20      124.00      8.22 o
  -2   3  18       80.42       74.97      7.84 o
  -9   1  19        1.82       12.19      7.26 o
  -8   1  19       20.70       22.24      8.07 o
  -7   1  19       34.18       29.83      7.97 o
  -6   1  19        7.39        7.10      7.99 o
  -5   1  19        0.13        4.36      7.53 o
  -4   1  19        2.47        5.63      7.33 o
  -3   1  19        1.18        4.77      8.25 o
  -2   1  19       13.42       12.43      7.25 o
  -1   1  19        3.39       10.82      7.88 o
  -7   2  19        0.04        3.60      8.05 o
  -6   2  19       16.43       13.20      8.13 o
  -5   2  19       53.70       47.14      7.90 o
  -4   2  19        1.04        1.89      8.05 o
 
